# Supplementary material for: Tetra­kis(di-4-pyridylsulfane)dinitratocopper(II)
Source: Acta Crystallogr Sect E Struct Rep Online. 2010 Apr 2;66(Pt 5):m487. doi: 10.1107/S1600536810011414 (PMC2979183; doi:10.1107/S1600536810011414)
Supplement: Supplementary file 1 [file e-66-0m487-sup1.cif]

##############################################################################
###                                                                        ###
###        Electronic paper (Acta Crystallographica Section E)             ###
###                                                                        ###
##############################################################################
#                                                                            #
# This CIF contains the data in a paper accepted for publication in Acta     #
# Crystallographica Section E. It conforms to the requirements of Notes      #
# for Authors for Section E, and has been peer reviewed under the auspices   #
# of the IUCr Commission on Journals.                                        #
#                                                                            #
# Full details of the Crystallographic Information File format               #
# are given in the paper "The Crystallographic Information File (CIF):       #
# a New Standard Archive File for Crystallography" by S. R. Hall, F. H.      #
# Allen and I. D. Brown [Acta Cryst. (1991), A47, 655-685].                  #
#                                                                            #
# The current version of the core CIF dictionary is obtainable from          #
# ftp://ftp.iucr.org/pub/cif_core.dic. The current version number is 2.4.    #
#                                                                            #
# Software is freely available for graphical display of the structure(s) in  #
# this CIF.  For information consult the CIF home page http://www.iucr.org/  #
# cif/home.html                                                              #
#                                                                            #
# This file may be used for bona fide research purposes within the           #
# scientific community so long as proper attribution is given to the journal # 
# article from which it was obtained.                                        #
#                                                                            #
##############################################################################
                                             
data_I
_audit_creation_method     SHELXL-97
_chemical_name_systematic
;
Tetrakis(di-4-pyridylsulfane)dinitratocopper(II)
;
_chemical_name_common     ?
_chemical_formula_moiety     'C40 H32 Cu N10 O6 S4'
_chemical_formula_sum     'C40 H32 Cu N10 O6 S4'
_chemical_formula_iupac     '[Cu (N O3)2 (C10 H8 N2 S)4]'
_chemical_formula_weight     940.59
_chemical_melting_point     ?
_symmetry_cell_setting     'triclinic'
_symmetry_space_group_name_H-M     'P -1'
_symmetry_space_group_name_Hall     '-P 1'
loop_
    _symmetry_equiv_pos_as_xyz
    'x, y, z'
    '-x, -y, -z'
_cell_length_a     9.299(4)
_cell_length_b     10.765(5)
_cell_length_c     10.978(5)
_cell_angle_alpha     84.408(6)
_cell_angle_beta     73.759(6)
_cell_angle_gamma     79.180(6)
_cell_volume     1035.1(8)
_cell_formula_units_Z     1
_cell_measurement_reflns_used     4796
_cell_measurement_theta_min     2.31
_cell_measurement_theta_max     28.19
_cell_measurement_temperature     296(2)
_exptl_crystal_description     block
_exptl_crystal_colour     blue
_exptl_crystal_size_max     0.21
_exptl_crystal_size_mid     0.19
_exptl_crystal_size_min     0.17
_exptl_crystal_density_diffrn     1.509
_exptl_crystal_density_meas     ?
_exptl_crystal_density_method     'not measured'
_exptl_crystal_F_000     483
_exptl_absorpt_coefficient_mu     0.790
_exptl_absorpt_correction_type     'multi-scan'
_exptl_absorpt_process_details     '(SADABS; Bruker, 2000)'
_exptl_absorpt_correction_T_min     0.847
_exptl_absorpt_correction_T_max     0.874
_exptl_special_details
;
;
_diffrn_ambient_temperature     296(2)
_diffrn_radiation_type     MoK\a
_diffrn_radiation_wavelength     0.71073
_diffrn_radiation_source     'fine-focus sealed tube'
_diffrn_radiation_monochromator     graphite
_diffrn_measurement_device_type     'Bruker SMART APEXII'
_diffrn_measurement_method     \w
_diffrn_detector_area_resol_mean     ?
_diffrn_reflns_number     7479
_diffrn_reflns_av_R_equivalents     0.0614
_diffrn_reflns_av_sigmaI/netI     0.0899
_diffrn_reflns_theta_min     1.93
_diffrn_reflns_theta_max     25.20
_diffrn_reflns_theta_full     25.20
_diffrn_measured_fraction_theta_max     0.987
_diffrn_measured_fraction_theta_full     0.987
_diffrn_reflns_limit_h_min     -11
_diffrn_reflns_limit_h_max     11
_diffrn_reflns_limit_k_min     -12
_diffrn_reflns_limit_k_max     12
_diffrn_reflns_limit_l_min     -13
_diffrn_reflns_limit_l_max     12
_diffrn_standards_number     0
_diffrn_standards_interval_count     ?
_diffrn_standards_interval_time     ?
_diffrn_standards_decay_%     0
_refine_special_details
;
Refinement of <i>F</i>^2^ against ALL reflections. The weighted <i>R</i>-factor
wR and goodness of fit <i>S</i> are based on <i>F</i>^2^, conventional
<i>R</i>-factors <i>R</i> are based on <i>F</i>, with <i>F</i> set to zero for
negative <i>F</i>^2^. The threshold expression of <i>F</i>^2^ >
\s(<i>F</i>^2^) is used only for calculating <i>R</i>-factors(gt) etc. and is
not relevant to the choice of reflections for refinement. <i>R</i>-factors
based on <i>F</i>^2^ are statistically about twice as large as those based on
<i>F</i>, and <i>R</i>- factors based on ALL data will be even larger.
;
_reflns_number_total     3728
_reflns_number_gt     2392
_reflns_threshold_expression     I>2sigma(I)
_refine_ls_structure_factor_coef     Fsqd
_refine_ls_matrix_type     full
_refine_ls_R_factor_all     0.0737
_refine_ls_R_factor_gt     0.0441
_refine_ls_wR_factor_gt     0.0907
_refine_ls_wR_factor_ref     0.1001
_refine_ls_goodness_of_fit_ref     0.901
_refine_ls_restrained_S_all     0.907
_refine_ls_number_reflns     3679
_refine_ls_number_parameters     277
_refine_ls_number_restraints     6
_refine_ls_hydrogen_treatment     constr
_refine_ls_weighting_scheme     calc
_refine_ls_weighting_details
         'calc w=1/[\s^2^(Fo^2^)+(0.0391P)^2^+0.0000P] where P=(Fo^2^+2Fc^2^)/3'
_atom_sites_solution_hydrogens     geom
_atom_sites_solution_primary     direct
_atom_sites_solution_secondary     difmap
_refine_ls_shift/su_max     0.000
_refine_ls_shift/su_mean     0.000
_refine_diff_density_max     0.431
_refine_diff_density_min     -0.333
_refine_ls_extinction_method     none
_refine_ls_extinction_coef     ?
loop_
    _atom_type_symbol
    _atom_type_description
    _atom_type_scat_dispersion_real
    _atom_type_scat_dispersion_imag
    _atom_type_scat_source
    'C' 'C' 0.0033 0.0016
                         'International Tables Vol C Tables 4.2.6.8 and 6.1.1.4'
    'H' 'H' 0.0000 0.0000
                         'International Tables Vol C Tables 4.2.6.8 and 6.1.1.4'
    'Cu' 'Cu' 0.3201 1.2651
                         'International Tables Vol C Tables 4.2.6.8 and 6.1.1.4'
    'N' 'N' 0.0061 0.0033
                         'International Tables Vol C Tables 4.2.6.8 and 6.1.1.4'
    'O' 'O' 0.0106 0.0060
                         'International Tables Vol C Tables 4.2.6.8 and 6.1.1.4'
    'S' 'S' 0.1246 0.1234
                         'International Tables Vol C Tables 4.2.6.8 and 6.1.1.4'
_computing_data_collection     'APEX2 (Bruker, 2004)'
_computing_cell_refinement     'SAINT (Bruker, 2004)'
_computing_data_reduction     'SAINT (Bruker, 2004)'
_computing_structure_solution     'SHELXS97 (Sheldrick, 2008)'
_computing_structure_refinement     'SHELXL97 (Sheldrick, 2008)'
_computing_molecular_graphics
          'ORTEP-3 for Windows (Farrugia, 1997) and DIAMOND (Brandenburg, 2006)'
_computing_publication_material
                            'SHELXL97 (Sheldrick, 2008) and PLATON (Spek, 2009)'
loop_
    _atom_site_type_symbol
    _atom_site_label
    _atom_site_fract_x
    _atom_site_fract_y
    _atom_site_fract_z
    _atom_site_U_iso_or_equiv
    _atom_site_adp_type
    _atom_site_calc_flag
    _atom_site_refinement_flags
    _atom_site_occupancy
    _atom_site_disorder_assembly
    _atom_site_disorder_group
    Cu Cu1 0.5000 1.0000 0.5000 0.03494(19) Uani d S 1 . .
    S S1 0.46635(10) 0.45645(8) 0.29541(10) 0.0526(3) Uani d . 1 . .
    S S2 0.38860(11) 1.20522(11) -0.05513(9) 0.0609(3) Uani d . 1 . .
    O O1 0.7889(3) 0.9473(2) 0.4138(2) 0.0586(7) Uani d U 1 . .
    O O2 0.9388(3) 1.0613(3) 0.2949(3) 0.0869(10) Uani d . 1 . .
    O O3 1.0298(3) 0.8845(3) 0.3704(3) 0.1064(12) Uani d . 1 . .
    N N1 0.4896(3) 0.8203(2) 0.4611(2) 0.0337(6) Uani d . 1 . .
    N N2 -0.0360(3) 0.4563(3) 0.3369(3) 0.0556(9) Uani d . 1 . .
    N N3 0.4666(3) 1.0575(2) 0.3276(2) 0.0327(6) Uani d . 1 . .
    N N4 -0.1253(4) 1.2525(3) 0.0096(3) 0.0642(9) Uani d . 1 . .
    N N5 0.9202(4) 0.9628(3) 0.3612(3) 0.0538(7) Uani d U 1 . .
    C C1 0.6125(4) 0.7481(3) 0.3889(3) 0.0381(8) Uani d . 1 . .
    H H1 0.7061 0.7748 0.3711 0.046 Uiso calc R 1 . .
    C C2 0.6058(4) 0.6377(3) 0.3409(3) 0.0381(8) Uani d . 1 . .
    H H2 0.6937 0.5908 0.2917 0.046 Uiso calc R 1 . .
    C C3 0.4684(4) 0.5955(3) 0.3654(3) 0.0359(8) Uani d . 1 . .
    C C4 0.3437(4) 0.6656(3) 0.4452(3) 0.0433(9) Uani d . 1 . .
    H H4 0.2500 0.6385 0.4682 0.052 Uiso calc R 1 . .
    C C5 0.3596(4) 0.7753(3) 0.4899(3) 0.0413(9) Uani d . 1 . .
    H H5 0.2746 0.8210 0.5436 0.050 Uiso calc R 1 . .
    C C6 0.2705(3) 0.4599(3) 0.3124(3) 0.0385(8) Uani d . 1 . .
    C C7 0.1802(4) 0.5620(3) 0.2676(4) 0.0510(10) Uani d . 1 . .
    H H7 0.2205 0.6326 0.2270 0.061 Uiso calc R 1 . .
    C C8 0.0298(4) 0.5550(4) 0.2851(4) 0.0560(10) Uani d . 1 . .
    H H8 -0.0309 0.6253 0.2586 0.067 Uiso calc R 1 . .
    C C9 0.0547(4) 0.3585(3) 0.3756(4) 0.0556(10) Uani d . 1 . .
    H H9 0.0133 0.2866 0.4105 0.067 Uiso calc R 1 . .
    C C10 0.2053(4) 0.3570(3) 0.3674(3) 0.0453(9) Uani d . 1 . .
    H H10 0.2621 0.2871 0.3987 0.054 Uiso calc R 1 . .
    C C11 0.3401(4) 1.0425(3) 0.2976(3) 0.0365(8) Uani d . 1 . .
    H H11 0.2705 1.0005 0.3569 0.044 Uiso calc R 1 . .
    C C12 0.3082(4) 1.0855(3) 0.1852(3) 0.0386(8) Uani d . 1 . .
    H H12 0.2191 1.0726 0.1693 0.046 Uiso calc R 1 . .
    C C13 0.4103(4) 1.1485(3) 0.0953(3) 0.0389(8) Uani d . 1 . .
    C C14 0.5424(4) 1.1637(3) 0.1250(3) 0.0404(9) Uani d . 1 . .
    H H14 0.6140 1.2051 0.0671 0.049 Uiso calc R 1 . .
    C C15 0.5658(4) 1.1175(3) 0.2396(3) 0.0369(8) Uani d . 1 . .
    H H15 0.6547 1.1281 0.2575 0.044 Uiso calc R 1 . .
    C C16 0.1889(4) 1.2224(3) -0.0291(3) 0.0415(9) Uani d . 1 . .
    C C17 0.1259(4) 1.1460(3) -0.0847(3) 0.0504(10) Uani d . 1 . .
    H H17 0.1873 1.0824 -0.1364 0.061 Uiso calc R 1 . .
    C C18 -0.0290(5) 1.1645(4) -0.0632(4) 0.0592(11) Uani d . 1 . .
    H H18 -0.0694 1.1118 -0.1022 0.071 Uiso calc R 1 . .
    C C19 0.0927(4) 1.3150(4) 0.0459(4) 0.0603(11) Uani d . 1 . .
    H H19 0.1307 1.3701 0.0843 0.072 Uiso calc R 1 . .
    C C20 -0.0611(5) 1.3244(4) 0.0630(4) 0.0725(13) Uani d . 1 . .
    H H20 -0.1250 1.3859 0.1161 0.087 Uiso calc R 1 . .
loop_
    _atom_site_aniso_label
    _atom_site_aniso_U_11
    _atom_site_aniso_U_22
    _atom_site_aniso_U_33
    _atom_site_aniso_U_12
    _atom_site_aniso_U_13
    _atom_site_aniso_U_23
    Cu1 0.0427(4) 0.0243(3) 0.0432(4) -0.0055(2) -0.0207(3) 0.0000(3)
    S1 0.0416(6) 0.0364(5) 0.0856(8) -0.0001(4) -0.0239(5) -0.0226(5)
    S2 0.0406(6) 0.0945(8) 0.0442(6) -0.0093(5) -0.0137(5) 0.0163(6)
    O1 0.0421(14) 0.0601(14) 0.0723(17) -0.0193(12) -0.0018(13) -0.0171(13)
    O2 0.073(2) 0.064(2) 0.107(3) -0.0221(16) 0.0062(18) 0.0106(18)
    O3 0.069(2) 0.089(2) 0.148(3) 0.0266(18) -0.036(2) 0.000(2)
    N1 0.0358(16) 0.0265(14) 0.0415(17) -0.0050(12) -0.0151(14) -0.0005(12)
    N2 0.0396(18) 0.052(2) 0.076(2) -0.0107(16) -0.0115(17) -0.0103(18)
    N3 0.0353(16) 0.0287(14) 0.0370(17) -0.0077(12) -0.0128(14) -0.0015(12)
    N4 0.045(2) 0.073(2) 0.072(3) -0.0104(19) -0.0154(19) 0.006(2)
    N5 0.0412(16) 0.0535(16) 0.0649(18) -0.0102(15) -0.0065(15) -0.0127(14)
    C1 0.0317(19) 0.0398(19) 0.046(2) -0.0101(16) -0.0133(17) -0.0003(17)
    C2 0.035(2) 0.0339(19) 0.047(2) -0.0037(15) -0.0122(17) -0.0078(16)
    C3 0.040(2) 0.0269(17) 0.044(2) -0.0049(15) -0.0170(17) -0.0005(15)
    C4 0.0293(19) 0.0364(19) 0.065(3) -0.0094(15) -0.0092(18) -0.0096(18)
    C5 0.037(2) 0.0347(19) 0.051(2) -0.0030(16) -0.0087(18) -0.0083(17)
    C6 0.038(2) 0.0345(18) 0.048(2) -0.0056(15) -0.0179(17) -0.0093(16)
    C7 0.049(2) 0.040(2) 0.069(3) -0.0125(17) -0.023(2) 0.0068(19)
    C8 0.050(2) 0.046(2) 0.077(3) -0.0013(19) -0.030(2) -0.001(2)
    C9 0.054(3) 0.044(2) 0.065(3) -0.0131(19) -0.006(2) -0.004(2)
    C10 0.047(2) 0.0341(19) 0.054(2) -0.0027(17) -0.0130(19) -0.0068(17)
    C11 0.0350(19) 0.0340(18) 0.042(2) -0.0104(15) -0.0114(17) 0.0008(16)
    C12 0.0321(19) 0.0406(19) 0.045(2) -0.0078(15) -0.0133(17) 0.0028(17)
    C13 0.0323(19) 0.044(2) 0.037(2) -0.0021(16) -0.0084(17) -0.0008(16)
    C14 0.034(2) 0.043(2) 0.042(2) -0.0099(16) -0.0081(17) 0.0042(17)
    C15 0.0321(19) 0.0322(18) 0.049(2) -0.0054(15) -0.0136(18) -0.0035(17)
    C16 0.037(2) 0.050(2) 0.036(2) -0.0015(17) -0.0137(17) 0.0079(17)
    C17 0.053(2) 0.045(2) 0.051(3) -0.0016(18) -0.015(2) -0.0030(19)
    C18 0.062(3) 0.061(3) 0.068(3) -0.024(2) -0.032(2) 0.006(2)
    C19 0.053(3) 0.068(3) 0.065(3) -0.006(2) -0.021(2) -0.018(2)
    C20 0.053(3) 0.079(3) 0.080(3) 0.008(2) -0.015(3) -0.024(3)
_geom_special_details
;
All e.s.d.'s (except the e.s.d. in the dihedral angle between two l.s. planes)
are estimated using the full covariance matrix. The cell e.s.d.'s are taken
into account individually in the estimation of e.s.d.'s in distances, angles
and torsion angles; correlations between e.s.d.'s in cell parameters are only
used when they are defined by crystal symmetry. An approximate (isotropic)
treatment of cell e.s.d.'s is used for estimating e.s.d.'s involving l.s.
planes.
;
loop_
    _geom_bond_atom_site_label_1
    _geom_bond_atom_site_label_2
    _geom_bond_site_symmetry_2
    _geom_bond_distance
    _geom_bond_publ_flag
    Cu1 N3 2_676 2.023(3) ?
    Cu1 N3 . 2.023(3) ?
    Cu1 N1 2_676 2.047(3) ?
    Cu1 N1 . 2.047(3) ?
    Cu1 O1 . 2.558(3) ?
    Cu1 O1 2_676 2.558(3) ?
    S1 C3 . 1.754(3) ?
    S1 C6 . 1.772(3) ?
    S2 C13 . 1.757(3) ?
    S2 C16 . 1.775(3) ?
    O1 N5 . 1.231(3) ?
    O2 N5 . 1.238(4) ?
    O3 N5 . 1.216(4) ?
    N1 C5 . 1.331(4) ?
    N1 C1 . 1.348(4) ?
    N2 C8 . 1.326(4) ?
    N2 C9 . 1.334(4) ?
    N3 C15 . 1.344(4) ?
    N3 C11 . 1.347(4) ?
    N4 C20 . 1.326(5) ?
    N4 C18 . 1.329(5) ?
    C1 C2 . 1.365(4) ?
    C1 H1 . 0.9300 ?
    C2 C3 . 1.383(4) ?
    C2 H2 . 0.9300 ?
    C3 C4 . 1.383(4) ?
    C4 C5 . 1.370(4) ?
    C4 H4 . 0.9300 ?
    C5 H5 . 0.9300 ?
    C6 C10 . 1.370(4) ?
    C6 C7 . 1.390(4) ?
    C7 C8 . 1.373(5) ?
    C7 H7 . 0.9300 ?
    C8 H8 . 0.9300 ?
    C9 C10 . 1.375(5) ?
    C9 H9 . 0.9300 ?
    C10 H10 . 0.9300 ?
    C11 C12 . 1.366(4) ?
    C11 H11 . 0.9300 ?
    C12 C13 . 1.387(4) ?
    C12 H12 . 0.9300 ?
    C13 C14 . 1.397(4) ?
    C14 C15 . 1.367(4) ?
    C14 H14 . 0.9300 ?
    C15 H15 . 0.9300 ?
    C16 C17 . 1.367(4) ?
    C16 C19 . 1.374(5) ?
    C17 C18 . 1.372(5) ?
    C17 H17 . 0.9300 ?
    C18 H18 . 0.9300 ?
    C19 C20 . 1.375(5) ?
    C19 H19 . 0.9300 ?
    C20 H20 . 0.9300 ?
loop_
    _geom_angle_atom_site_label_1
    _geom_angle_atom_site_label_2
    _geom_angle_atom_site_label_3
    _geom_angle_site_symmetry_1
    _geom_angle_site_symmetry_3
    _geom_angle
    _geom_angle_publ_flag
    N3 Cu1 N3 2_676 . 180.0000(10)
                                 ?
    N3 Cu1 N1 2_676 2_676 87.75(10) ?
    N3 Cu1 N1 . 2_676 92.25(10) ?
    N3 Cu1 N1 2_676 . 92.25(10) ?
    N3 Cu1 N1 . . 87.75(10) ?
    N1 Cu1 N1 2_676 . 180.00(14) ?
    N3 Cu1 O1 2_676 . 86.21(9) ?
    N3 Cu1 O1 . . 93.79(9) ?
    N1 Cu1 O1 2_676 . 91.99(9) ?
    N1 Cu1 O1 . . 88.01(9) ?
    N3 Cu1 O1 2_676 2_676 93.79(9) ?
    N3 Cu1 O1 . 2_676 86.21(9) ?
    N1 Cu1 O1 2_676 2_676 88.01(9) ?
    N1 Cu1 O1 . 2_676 91.99(9) ?
    O1 Cu1 O1 . 2_676 180.0000(10)
                                 ?
    C3 S1 C6 . . 103.18(15) ?
    C13 S2 C16 . . 101.57(15) ?
    N5 O1 Cu1 . . 159.3(2) ?
    C5 N1 C1 . . 116.5(3) ?
    C5 N1 Cu1 . . 122.5(2) ?
    C1 N1 Cu1 . . 120.4(2) ?
    C8 N2 C9 . . 115.3(3) ?
    C15 N3 C11 . . 116.8(3) ?
    C15 N3 Cu1 . . 121.7(2) ?
    C11 N3 Cu1 . . 121.4(2) ?
    C20 N4 C18 . . 115.0(3) ?
    O3 N5 O1 . . 122.4(4) ?
    O3 N5 O2 . . 119.9(4) ?
    O1 N5 O2 . . 117.7(3) ?
    N1 C1 C2 . . 122.9(3) ?
    N1 C1 H1 . . 118.5 ?
    C2 C1 H1 . . 118.5 ?
    C1 C2 C3 . . 120.0(3) ?
    C1 C2 H2 . . 120.0 ?
    C3 C2 H2 . . 120.0 ?
    C4 C3 C2 . . 117.2(3) ?
    C4 C3 S1 . . 125.1(3) ?
    C2 C3 S1 . . 117.7(2) ?
    C5 C4 C3 . . 119.3(3) ?
    C5 C4 H4 . . 120.4 ?
    C3 C4 H4 . . 120.4 ?
    N1 C5 C4 . . 123.9(3) ?
    N1 C5 H5 . . 118.1 ?
    C4 C5 H5 . . 118.1 ?
    C10 C6 C7 . . 118.1(3) ?
    C10 C6 S1 . . 119.4(3) ?
    C7 C6 S1 . . 122.4(3) ?
    C8 C7 C6 . . 117.8(3) ?
    C8 C7 H7 . . 121.1 ?
    C6 C7 H7 . . 121.1 ?
    N2 C8 C7 . . 125.3(3) ?
    N2 C8 H8 . . 117.3 ?
    C7 C8 H8 . . 117.3 ?
    N2 C9 C10 . . 124.3(3) ?
    N2 C9 H9 . . 117.9 ?
    C10 C9 H9 . . 117.9 ?
    C6 C10 C9 . . 119.0(3) ?
    C6 C10 H10 . . 120.5 ?
    C9 C10 H10 . . 120.5 ?
    N3 C11 C12 . . 123.8(3) ?
    N3 C11 H11 . . 118.1 ?
    C12 C11 H11 . . 118.1 ?
    C11 C12 C13 . . 119.2(3) ?
    C11 C12 H12 . . 120.4 ?
    C13 C12 H12 . . 120.4 ?
    C12 C13 C14 . . 117.5(3) ?
    C12 C13 S2 . . 124.7(3) ?
    C14 C13 S2 . . 117.8(3) ?
    C15 C14 C13 . . 119.6(3) ?
    C15 C14 H14 . . 120.2 ?
    C13 C14 H14 . . 120.2 ?
    N3 C15 C14 . . 123.1(3) ?
    N3 C15 H15 . . 118.4 ?
    C14 C15 H15 . . 118.4 ?
    C17 C16 C19 . . 117.9(3) ?
    C17 C16 S2 . . 121.4(3) ?
    C19 C16 S2 . . 120.7(3) ?
    C16 C17 C18 . . 119.1(4) ?
    C16 C17 H17 . . 120.4 ?
    C18 C17 H17 . . 120.4 ?
    N4 C18 C17 . . 124.5(4) ?
    N4 C18 H18 . . 117.7 ?
    C17 C18 H18 . . 117.7 ?
    C16 C19 C20 . . 118.4(4) ?
    C16 C19 H19 . . 120.8 ?
    C20 C19 H19 . . 120.8 ?
    N4 C20 C19 . . 125.0(4) ?
    N4 C20 H20 . . 117.5 ?
    C19 C20 H20 . . 117.5 ?
loop_
    _geom_torsion_atom_site_label_1
    _geom_torsion_atom_site_label_2
    _geom_torsion_atom_site_label_3
    _geom_torsion_atom_site_label_4
    _geom_torsion_site_symmetry_1
    _geom_torsion_site_symmetry_2
    _geom_torsion_site_symmetry_3
    _geom_torsion_site_symmetry_4
    _geom_torsion
    _geom_torsion_publ_flag
    N3 Cu1 O1 N5 2_676 . . . -120.2(7) ?
    N3 Cu1 O1 N5 . . . . 59.8(7) ?
    N1 Cu1 O1 N5 2_676 . . . -32.6(7) ?
    N1 Cu1 O1 N5 . . . . 147.4(7) ?
    N3 Cu1 N1 C5 . . . . -89.3(3) ?
    O1 Cu1 N1 C5 . . . . 176.8(3) ?
    O1 Cu1 N1 C5 2_676 . . . -3.2(3) ?
    N3 Cu1 N1 C1 2_676 . . . -98.5(2) ?
    N3 Cu1 N1 C1 . . . . 81.5(2) ?
    O1 Cu1 N1 C1 . . . . -12.3(2) ?
    O1 Cu1 N1 C1 2_676 . . . 167.7(2) ?
    N1 Cu1 N3 C15 2_676 . . . 57.4(2) ?
    N1 Cu1 N3 C15 . . . . -122.6(2) ?
    O1 Cu1 N3 C15 . . . . -34.7(2) ?
    O1 Cu1 N3 C15 2_676 . . . 145.3(2) ?
    N1 Cu1 N3 C11 2_676 . . . -119.5(2) ?
    N1 Cu1 N3 C11 . . . . 60.5(2) ?
    O1 Cu1 N3 C11 . . . . 148.3(2) ?
    O1 Cu1 N3 C11 2_676 . . . -31.7(2) ?
    Cu1 O1 N5 O3 . . . . 166.9(5) ?
    Cu1 O1 N5 O2 . . . . -14.5(9) ?
    C5 N1 C1 C2 . . . . 3.5(5) ?
    Cu1 N1 C1 C2 . . . . -167.9(2) ?
    N1 C1 C2 C3 . . . . 0.1(5) ?
    C1 C2 C3 C4 . . . . -3.6(5) ?
    C1 C2 C3 S1 . . . . 177.4(2) ?
    C6 S1 C3 C4 . . . . 16.6(3) ?
    C6 S1 C3 C2 . . . . -164.5(3) ?
    C2 C3 C4 C5 . . . . 3.5(5) ?
    S1 C3 C4 C5 . . . . -177.6(3) ?
    C1 N1 C5 C4 . . . . -3.6(5) ?
    Cu1 N1 C5 C4 . . . . 167.5(2) ?
    C3 C4 C5 N1 . . . . 0.2(5) ?
    C3 S1 C6 C10 . . . . -127.2(3) ?
    C3 S1 C6 C7 . . . . 55.2(3) ?
    C10 C6 C7 C8 . . . . 2.2(5) ?
    S1 C6 C7 C8 . . . . 179.8(3) ?
    C9 N2 C8 C7 . . . . 1.1(6) ?
    C6 C7 C8 N2 . . . . -3.0(6) ?
    C8 N2 C9 C10 . . . . 1.6(6) ?
    C7 C6 C10 C9 . . . . 0.2(5) ?
    S1 C6 C10 C9 . . . . -177.4(3) ?
    N2 C9 C10 C6 . . . . -2.3(6) ?
    C15 N3 C11 C12 . . . . -0.6(4) ?
    Cu1 N3 C11 C12 . . . . 176.5(2) ?
    N3 C11 C12 C13 . . . . 0.0(5) ?
    C11 C12 C13 C14 . . . . 0.5(5) ?
    C11 C12 C13 S2 . . . . 178.0(2) ?
    C16 S2 C13 C12 . . . . 23.8(3) ?
    C16 S2 C13 C14 . . . . -158.6(3) ?
    C12 C13 C14 C15 . . . . -0.3(5) ?
    S2 C13 C14 C15 . . . . -178.0(2) ?
    C11 N3 C15 C14 . . . . 0.8(4) ?
    Cu1 N3 C15 C14 . . . . -176.3(2) ?
    C13 C14 C15 N3 . . . . -0.4(5) ?
    C13 S2 C16 C17 . . . . -111.6(3) ?
    C13 S2 C16 C19 . . . . 69.8(3) ?
    C19 C16 C17 C18 . . . . -0.2(5) ?
    S2 C16 C17 C18 . . . . -179.0(3) ?
    C20 N4 C18 C17 . . . . -0.3(6) ?
    C16 C17 C18 N4 . . . . -0.3(6) ?
    C17 C16 C19 C20 . . . . 1.2(5) ?
    S2 C16 C19 C20 . . . . 179.9(3) ?
    C18 N4 C20 C19 . . . . 1.4(6) ?
    C16 C19 C20 N4 . . . . -1.9(7) ?
loop_
    _geom_hbond_atom_site_label_D
    _geom_hbond_atom_site_label_H
    _geom_hbond_atom_site_label_A
    _geom_hbond_site_symmetry_A
    _geom_hbond_distance_DH
    _geom_hbond_distance_HA
    _geom_hbond_distance_DA
    _geom_hbond_angle_DHA
    C11 H11 O1 2_676 0.93 2.52 3.063(4) 117.7
    C5 H5 O2 2_676 0.93 2.49 3.419(4) 174.0
    C5 H5 O1 2_676 0.93 2.51 3.193(4) 130.3
    C14 H14 N4 1_655 0.93 2.47 3.279(5) 146.0
    C1 H1 O1 . 0.93 2.27 3.008(4) 135.4
data_global
_journal_date_recd_electronic     2010-03-13
_journal_date_accepted     2010-03-25
_journal_name_full     'Acta Crystallographica, Section E'
_journal_year     2010
_journal_volume     66
_journal_issue      5
_journal_page_first     m487
_journal_page_last     m487
_journal_paper_category     QM
_journal_coeditor_code     RZ2428
_publ_contact_author_name     'Li-li Yang'
_publ_contact_author_address
;
Weihai Department of Biological and Chemical Engineering
Weihai Vocational College
Weihai 264210
People's Republic of China
;
_publ_contact_author_email     'wjoxxj@gmail.com'
_publ_contact_author_fax     '+86 631 5700 879'
_publ_contact_author_phone     '+86 631 5700 879'
_publ_section_title
;
Tetrakis(di-4-pyridylsulfane)dinitratocopper(II)
;
loop_
    _publ_author_name
    _publ_author_footnote
    _publ_author_address
    'Gao, Rong-Hua' .
;
Weihai Department of Biological and Chemical Engineering
Weihai Vocational College, Weihai 264210, People's Republic of China
;
    'Yang, Li-li' .
;
Weihai Department of Biological and Chemical Engineering
Weihai Vocational College, Weihai 264210, People's Republic of China
;
