# Supplementary material for: Tetra­kis(di-4-pyridylsulfane)dinitratocopper(II)
Source: Acta Crystallogr Sect E Struct Rep Online. 2010 Apr 2;66(Pt 5):m487. doi: 10.1107/S1600536810011414 (PMC2979183; doi:10.1107/S1600536810011414)
Supplement: Supplementary file 2 [file e-66-0m487-Isup2.hkl]

# 
# h,k,l, Fc-squared, Fo-squared, sigma(Fo-squared) and status flag 
# 
data_I
_shelx_title ' 1 in P-1' 
_shelx_refln_list_code          4 
_shelx_F_calc_maximum      122.99 
_exptl_crystal_F_000       482.89 
_reflns_d_resolution_high  0.8347 
 
loop_ 
 _symmetry_equiv_pos_as_xyz 
 'x, y, z' 
 '-x, -y, -z' 
 
_cell_length_a     9.2990 
_cell_length_b    10.7650 
_cell_length_c    10.9780 
_cell_angle_alpha  84.408 
_cell_angle_beta   73.759 
_cell_angle_gamma  79.180 
 
_shelx_F_squared_multiplier     1.000 
 
loop_ 
 _refln_index_h 
 _refln_index_k 
 _refln_index_l 
 _refln_F_squared_calc 
 _refln_F_squared_meas 
 _refln_F_squared_sigma 
 _refln_observed_status 
   1   0   0     2297.90     2305.20     24.28 o 
   2   0   0    12793.06    13034.64    334.03 o 
   3   0   0      317.69      297.62     11.59 o 
   4   0   0      423.95      474.37     16.61 o 
   5   0   0       23.07       26.47      6.61 o 
   6   0   0      133.75      131.93     14.84 o 
   7   0   0      646.74      639.93     35.46 o 
   8   0   0       35.55       35.13     14.22 o 
   9   0   0      121.58      133.41     27.54 o 
  10   0   0       26.12        9.91     14.62 o 
 -10   1   0        9.38        4.17     14.60 o 
  -9   1   0      151.00      156.10     25.53 o 
  -8   1   0      127.00      146.35     22.24 o 
  -7   1   0      918.84      917.05     36.73 o 
  -6   1   0      286.29      307.97     18.18 o 
  -5   1   0      469.96      477.03     19.94 o 
  -4   1   0      483.46      451.87     17.34 o 
  -3   1   0       61.65       51.07      6.42 o 
  -2   1   0       38.90       44.36      4.89 o 
  -1   1   0       89.53      135.21      5.71 o 
   0   1   0     2132.43     1318.05     23.53 o 
   1   1   0     4826.31     4886.94     47.63 o 
   2   1   0     1938.12     1933.90     29.19 o 
   3   1   0      141.12      131.86      7.66 o 
   4   1   0      634.15      611.31     22.73 o 
   5   1   0       18.05       20.03      5.69 o 
   6   1   0       33.81       34.85      7.84 o 
   7   1   0       34.20       26.60     11.77 o 
   8   1   0        0.98       -6.33      7.72 o 
   9   1   0       64.05       30.00     14.25 o 
  10   1   0      216.65      219.58     29.92 o 
 -10   2   0        0.94       -0.61     13.65 o 
  -9   2   0        3.54       -0.94     11.90 o 
  -8   2   0       14.39       19.67     12.28 o 
  -7   2   0      167.22      163.46     26.43 o 
  -6   2   0      511.22      491.98     23.52 o 
  -5   2   0     3057.26     3004.45     78.64 o 
  -4   2   0     3833.31     4321.19     77.71 o 
  -3   2   0     2039.29     2285.73     36.25 o 
  -2   2   0      952.68     1210.43     23.33 o 
  -1   2   0      135.49      153.10      7.56 o 
   0   2   0     1097.11     1357.88    147.17 o 
   1   2   0      986.88     1016.97    122.73 o 
   2   2   0     1999.49     1935.83     54.19 o 
   3   2   0      474.72      505.78     13.82 o 
   4   2   0     5711.79     5830.61     52.26 o 
   5   2   0       95.26       77.52      8.40 o 
   6   2   0      164.04      179.44     22.26 o 
   7   2   0       26.68       22.88     10.77 o 
   8   2   0       80.04       57.23     15.52 o 
   9   2   0       33.07       34.12     14.73 o 
  10   2   0       28.43       29.17     24.03 o 
  -9   3   0        4.96       12.40     13.45 o 
  -8   3   0      233.10      207.68     26.83 o 
  -7   3   0      301.58      306.36     22.12 o 
  -6   3   0      294.27      245.56     18.83 o 
  -5   3   0      560.83      574.18     34.91 o 
  -4   3   0        1.63        3.37      4.84 o 
  -3   3   0      618.29      654.68     21.38 o 
  -2   3   0      396.14      489.06     20.87 o 
  -1   3   0     1349.10     1487.44     73.66 o 
   0   3   0       75.01       66.95     25.45 o 
   1   3   0       20.99       19.73      3.66 o 
   2   3   0       82.43      102.49      8.72 o 
   3   3   0       64.18      100.48      7.39 o 
   4   3   0       79.54       66.89      7.15 o 
   5   3   0      552.15      473.97     17.37 o 
   6   3   0      993.15      942.00     44.17 o 
   7   3   0      924.48      904.44     40.12 o 
   8   3   0      271.78      282.47     35.65 o 
   9   3   0        9.70       14.57     17.08 o 
  10   3   0        6.62        9.89     19.64 o 
  -9   4   0       67.55       48.96     19.55 o 
  -8   4   0       55.40       53.11     18.14 o 
  -7   4   0       11.92       14.51      9.74 o 
  -6   4   0      212.84      223.67     19.41 o 
  -5   4   0      172.41      215.50     17.57 o 
  -4   4   0      147.48      173.28     14.77 o 
  -3   4   0      885.78      879.27     26.75 o 
  -2   4   0      627.57      720.14     37.76 o 
  -1   4   0      395.75      366.11     22.67 o 
   0   4   0      143.40      120.47     35.85 o 
   1   4   0     1823.86     1842.29     32.91 o 
   2   4   0      288.26      290.70     11.77 o 
   3   4   0      113.83      106.83      8.25 o 
   4   4   0        8.15       11.03      4.44 o 
   5   4   0      478.67      447.61     17.54 o 
   6   4   0       89.54      125.76     16.20 o 
   7   4   0      896.78      880.73     76.95 o 
   8   4   0      498.73      502.51     51.15 o 
   9   4   0       76.95       78.51     28.65 o 
  10   4   0        0.22        4.16     17.44 o 
  -9   5   0       18.31       26.90     17.31 o 
  -8   5   0        2.51        0.68     11.44 o 
  -7   5   0        0.45       -1.78      8.61 o 
  -6   5   0        6.64        7.02      8.35 o 
  -5   5   0      163.62      185.50     17.68 o 
  -4   5   0       36.51       33.99      9.15 o 
  -3   5   0      632.18      701.15     25.96 o 
  -2   5   0      203.12      263.15     15.53 o 
  -1   5   0      861.73      762.58     29.75 o 
   0   5   0      998.24      900.40    137.14 o 
   1   5   0     3440.75     3430.31     56.47 o 
   2   5   0     3132.15     3159.70    107.29 o 
   3   5   0      308.05      290.86     17.82 o 
   4   5   0      514.87      534.88     27.15 o 
   5   5   0      254.52      266.25     14.66 o 
   6   5   0      893.43      877.47     36.42 o 
   7   5   0      862.09      775.26     58.61 o 
   8   5   0     1130.54     1080.14     73.90 o 
   9   5   0      363.56      408.18     53.21 o 
  10   5   0      233.89      261.68     47.26 o 
  -8   6   0      172.11      164.07     30.11 o 
  -7   6   0       82.62      103.43     17.86 o 
  -6   6   0      688.43      749.63     34.98 o 
  -5   6   0      197.84      239.97     20.79 o 
  -4   6   0      177.50      233.94     19.28 o 
  -3   6   0       24.39        9.91      6.40 o 
  -2   6   0      723.19      753.94     27.24 o 
  -1   6   0        1.19        1.69      5.43 o 
   0   6   0      230.57      257.03     15.09 o 
   1   6   0     1393.03     1321.25     30.77 o 
   2   6   0      457.38      426.51     17.53 o 
   3   6   0      474.41      493.10     19.00 o 
   4   6   0      241.41      222.85     13.99 o 
   5   6   0      126.96      145.46     12.58 o 
   6   6   0      441.30      489.78     46.13 o 
   7   6   0      124.64      118.79     29.43 o 
   8   6   0        5.68       -6.02     11.66 o 
   9   6   0        3.39        7.72     18.68 o 
  10   6   0        1.10        0.07     18.64 o 
  -7   7   0       19.72       23.71     12.55 o 
  -6   7   0       19.23       24.57     11.53 o 
  -5   7   0       45.39       55.13     13.61 o 
  -4   7   0       66.31       74.55     13.52 o 
  -3   7   0      135.36      125.52     15.14 o 
  -2   7   0      453.56      436.09     22.75 o 
  -1   7   0        0.88       -3.71      4.51 o 
   0   7   0        4.78        3.53      5.05 o 
   1   7   0      465.29      436.02     20.02 o 
   2   7   0     1073.31     1101.34     30.16 o 
   3   7   0     1063.30     1048.60     35.37 o 
   4   7   0     1294.50     1334.37     44.34 o 
   5   7   0      667.52      654.77     51.96 o 
   6   7   0      681.94      666.38     55.48 o 
   7   7   0       64.83       69.50     25.90 o 
   8   7   0      323.77      370.22     50.19 o 
   9   7   0        8.47        8.26     18.45 o 
  -7   8   0       19.21       29.79     14.00 o 
  -6   8   0       71.40      110.51     18.91 o 
  -5   8   0       70.54       72.69     15.65 o 
  -4   8   0      121.02      147.53     18.23 o 
  -3   8   0       19.13       14.26      8.48 o 
  -2   8   0       59.56       51.05     11.26 o 
  -1   8   0      115.33      110.71     13.68 o 
   0   8   0       53.25       51.07     10.19 o 
   1   8   0       27.65       27.62      8.14 o 
   2   8   0       10.01        6.08      6.03 o 
   3   8   0       58.76       70.30     14.28 o 
   4   8   0      278.14      272.72     23.43 o 
   5   8   0       88.95       69.67     23.63 o 
   6   8   0       54.86       47.37     21.76 o 
   7   8   0       47.51       26.93     19.66 o 
   8   8   0       85.27      101.09     32.57 o 
   9   8   0        4.71        6.79     20.55 o 
  -6   9   0       27.73       35.48     15.08 o 
  -5   9   0       14.87       19.73     11.47 o 
  -4   9   0        1.44        6.79      9.57 o 
  -3   9   0        2.69       -1.73      7.91 o 
  -2   9   0       74.30       80.41     14.08 o 
  -1   9   0       16.35       18.69      8.42 o 
   0   9   0      419.93      427.48     24.05 o 
   1   9   0      388.71      384.28     22.26 o 
   2   9   0      111.07      113.74     18.01 o 
   3   9   0      138.86      170.44     27.66 o 
   4   9   0      152.23      143.43     28.56 o 
   5   9   0      112.24       98.38     27.43 o 
   6   9   0       85.28       90.26     28.82 o 
   7   9   0       47.48       52.08     24.78 o 
   8   9   0       66.96       65.23     28.05 o 
  -5  10   0       57.60       50.83     15.98 o 
  -4  10   0       26.20       24.41     12.53 o 
  -3  10   0       24.68       22.07     11.88 o 
  -2  10   0       85.70      102.17     16.58 o 
  -1  10   0      179.94      212.17     20.61 o 
   0  10   0      230.39      202.24     19.47 o 
   1  10   0       19.85       17.83     11.66 o 
   2  10   0       27.15        8.12     10.75 o 
   3  10   0       32.07       29.12     12.93 o 
   4  10   0        3.43        5.80     10.01 o 
   5  10   0       86.72       89.78     29.53 o 
   6  10   0       19.44       36.99     22.62 o 
   7  10   0        0.33        5.45     18.59 o 
   8  10   0       32.40       45.42     27.55 o 
  -3  11   0       91.19       72.29     17.30 o 
  -2  11   0      196.15      197.35     34.53 o 
  -1  11   0      102.76      110.55     22.92 o 
   0  11   0      175.45      117.60     32.49 o 
   1  11   0      179.88      195.87     26.04 o 
   2  11   0      119.17      101.81     28.16 o 
   3  11   0      127.97      152.51     23.77 o 
   4  11   0      164.84      164.07     36.01 o 
   5  11   0       40.81       46.11     25.73 o 
   6  11   0       26.72       31.89     24.03 o 
  -2  12   0        0.27       -3.03     15.10 o 
  -1  12   0       21.01       19.62     14.92 o 
   0  12   0        2.32        3.38     13.01 o 
   1  12   0       13.79       25.20     14.66 o 
   2  12   0       42.27       33.83     16.02 o 
   3  12   0       39.42       38.15     19.14 o 
   4  12   0        0.55        5.95     17.44 o 
   5  12   0       63.79       38.27     24.42 o 
  -4 -12   1        0.35       -9.87     16.92 o 
  -3 -12   1       64.15       39.77     17.95 o 
  -2 -12   1       21.87       16.99     14.17 o 
  -1 -12   1      154.27      123.02     24.88 o 
   0 -12   1       30.40       30.24     24.20 o 
   1 -12   1       46.32       36.57     18.07 o 
  -6 -11   1       47.10       43.67     25.97 o 
  -5 -11   1      151.16      116.64     35.45 o 
  -4 -11   1       59.35       97.66     21.28 o 
  -3 -11   1       62.83       83.82     19.87 o 
  -2 -11   1       73.82       78.81     26.96 o 
  -1 -11   1       84.40       90.03     31.85 o 
   0 -11   1      139.34      141.24     24.30 o 
   1 -11   1       17.23       18.07     13.82 o 
   2 -11   1      233.44      267.28     31.94 o 
   3 -11   1      175.32      198.13     30.42 o 
  -7 -10   1       23.59        6.85     20.95 o 
  -6 -10   1       86.48       76.24     31.27 o 
  -5 -10   1      201.73      198.49     38.68 o 
  -4 -10   1       29.83       45.30     15.03 o 
  -3 -10   1      130.34      142.68     21.76 o 
  -2 -10   1       28.45       41.45     15.03 o 
  -1 -10   1       15.72       25.44     12.74 o 
   0 -10   1       93.32       83.21     22.03 o 
   1 -10   1      229.03      202.04     25.88 o 
   2 -10   1      333.19      324.40     25.35 o 
   3 -10   1      261.47      239.77     23.79 o 
   4 -10   1      354.13      351.34     29.28 o 
   5 -10   1      174.82      178.27     24.34 o 
  -8  -9   1       91.59       65.72     29.82 o 
  -7  -9   1        8.13       16.17     19.18 o 
  -6  -9   1       24.67       46.73     22.29 o 
  -5  -9   1      193.08      193.12     35.98 o 
  -4  -9   1        5.12        2.68      8.07 o 
  -3  -9   1        6.68        8.96      9.70 o 
  -2  -9   1       21.47       16.19     13.73 o 
  -1  -9   1      247.07      292.77     27.06 o 
   0  -9   1        6.07        2.93      8.60 o 
   1  -9   1       99.08       90.44     14.01 o 
   2  -9   1       67.33       54.93     12.43 o 
   3  -9   1       70.25       69.79     14.67 o 
   4  -9   1        1.71        2.17      9.16 o 
   5  -9   1        0.57       -3.88      8.78 o 
   6  -9   1       20.95       23.33     13.43 o 
  -9  -8   1       35.57       21.69     23.77 o 
  -8  -8   1        6.13       10.96     16.80 o 
  -7  -8   1        8.80       -3.30     13.98 o 
  -6  -8   1      242.67      245.30     40.38 o 
  -5  -8   1       20.34       22.53     17.27 o 
  -4  -8   1        1.06        4.23      7.81 o 
  -3  -8   1       35.30       31.04     16.13 o 
  -2  -8   1      123.69      116.46     17.40 o 
  -1  -8   1      169.98      159.14     14.57 o 
   0  -8   1      554.53      547.45     24.68 o 
   1  -8   1       99.63      109.12     16.69 o 
   2  -8   1      488.32      461.24     24.89 o 
   3  -8   1      139.01      129.08     16.45 o 
   4  -8   1      612.01      591.35     31.00 o 
   5  -8   1      233.61      242.08     23.38 o 
   6  -8   1      243.80      286.72     26.77 o 
   7  -8   1       65.64       78.41     19.09 o 
  -9  -7   1       56.59       50.44     28.31 o 
  -8  -7   1       34.83       45.46     25.11 o 
  -7  -7   1       71.98      100.77     29.62 o 
  -6  -7   1        7.42        1.75     13.19 o 
  -5  -7   1      205.63      224.00     21.38 o 
  -4  -7   1       89.47       64.24     13.63 o 
  -3  -7   1       97.31      108.45     22.99 o 
  -2  -7   1       16.60       19.29      6.33 o 
  -1  -7   1       68.59       56.61      9.05 o 
   0  -7   1      138.44      147.94     13.31 o 
   1  -7   1        3.69       -0.18      5.95 o 
   2  -7   1        3.05        7.93      6.47 o 
   3  -7   1       25.43       19.76      8.24 o 
   4  -7   1        2.36        0.49      6.97 o 
   5  -7   1       81.11       92.01     15.79 o 
   6  -7   1       67.80       53.80     14.37 o 
   7  -7   1        6.76        8.97     10.72 o 
  -9  -6   1        0.19       -8.94     15.44 o 
  -8  -6   1       54.11       56.60     25.35 o 
  -7  -6   1       10.63       19.76     16.36 o 
  -6  -6   1        7.91        0.21     11.94 o 
  -5  -6   1      550.10      555.09     29.17 o 
  -4  -6   1       70.47       75.24     12.94 o 
  -3  -6   1      680.75      246.95    362.08 o 
  -2  -6   1       93.85      103.00      9.45 o 
  -1  -6   1     1884.28     1902.83     55.09 o 
   0  -6   1      651.24      647.74     24.26 o 
   1  -6   1     1937.32     1761.58     69.84 o 
   2  -6   1      972.03      961.69     30.68 o 
   3  -6   1      845.04      829.24     30.19 o 
   4  -6   1      650.37      774.32     31.23 o 
   5  -6   1      223.48      274.71     21.72 o 
   6  -6   1      199.64      222.21     21.24 o 
   7  -6   1       89.26       95.81     17.43 o 
   8  -6   1       56.46       45.07     18.06 o 
 -10  -5   1       21.43       23.73     23.37 o 
  -9  -5   1       23.46        9.08     19.06 o 
  -8  -5   1       62.78       36.29     21.07 o 
  -7  -5   1       79.97      101.35     27.24 o 
  -6  -5   1      251.53      245.80     34.96 o 
  -5  -5   1      127.71      140.74     22.41 o 
  -4  -5   1      470.81      495.53     18.17 o 
  -3  -5   1     1144.91     1138.21     24.95 o 
  -2  -5   1       11.30        3.15      3.29 o 
  -1  -5   1       59.79       59.64      7.13 o 
   0  -5   1        1.00        1.08      3.14 o 
   1  -5   1       18.78       10.94      6.64 o 
   2  -5   1       81.09       95.11     10.51 o 
   3  -5   1      555.96      645.40     25.05 o 
   4  -5   1        1.53        4.66      6.18 o 
   5  -5   1      194.59      251.27     19.78 o 
   6  -5   1       56.61       53.34     12.83 o 
   7  -5   1      191.56      238.94     22.55 o 
   8  -5   1       21.02       25.22     15.29 o 
   9  -5   1        4.42        8.55     13.55 o 
 -10  -4   1       12.84       18.85     21.86 o 
  -9  -4   1        9.58       22.12     21.12 o 
  -8  -4   1       76.08       80.75     27.23 o 
  -7  -4   1        0.54       -2.60     11.59 o 
  -6  -4   1        1.95       10.37      8.10 o 
  -5  -4   1      368.05      362.90     18.11 o 
  -4  -4   1     2569.73     2706.71     39.37 o 
  -3  -4   1     1303.60     1223.84     23.99 o 
  -2  -4   1     1918.92     1913.92     41.16 o 
  -1  -4   1     3622.76     3548.11     38.38 o 
   0  -4   1       26.73       18.20      4.35 o 
   1  -4   1      552.83      306.92    176.64 o 
   2  -4   1       47.56       50.90      7.50 o 
   3  -4   1      125.05      108.57     10.88 o 
   4  -4   1        5.75       -0.13      4.88 o 
   5  -4   1      438.84      450.22     23.13 o 
   6  -4   1        8.49       11.18      7.93 o 
   7  -4   1       71.46       68.21     13.65 o 
   8  -4   1       43.67       49.75     17.15 o 
   9  -4   1        0.15       -4.02     12.54 o 
 -10  -3   1      100.78      122.56     35.58 o 
  -9  -3   1       12.45       33.28     21.00 o 
  -8  -3   1      271.55      220.26     36.56 o 
  -7  -3   1       81.71       61.91     25.56 o 
  -6  -3   1       21.54       14.01      6.53 o 
  -5  -3   1      778.45      881.37     24.79 o 
  -4  -3   1      113.96      112.07      9.25 o 
  -3  -3   1      130.42      136.08      8.62 o 
  -2  -3   1      501.39      344.69    145.41 o 
  -1  -3   1      198.69      202.00      8.09 o 
   0  -3   1      745.63      743.93     16.52 o 
   1  -3   1      584.34      296.35    210.05 o 
   2  -3   1      599.48      676.42     34.21 o 
   3  -3   1      500.26      567.41     37.21 o 
   4  -3   1      324.42      335.80     17.33 o 
   5  -3   1        6.49        4.89      5.90 o 
   6  -3   1      311.08      312.82     20.35 o 
   7  -3   1      168.94      155.43     19.21 o 
   8  -3   1        3.85        6.08     11.29 o 
   9  -3   1       75.49       84.43     21.58 o 
  10  -3   1       41.82       46.71     19.38 o 
 -10  -2   1      115.55       64.55     28.95 o 
  -9  -2   1      351.45      354.24     47.69 o 
  -8  -2   1      544.69      574.20     35.96 o 
  -7  -2   1      894.96      904.42     40.56 o 
  -6  -2   1      517.05      490.09     21.01 o 
  -5  -2   1      138.15      156.84     11.69 o 
  -4  -2   1     1605.87     1565.22     29.39 o 
  -3  -2   1     1033.42     1071.51     21.31 o 
  -2  -2   1     5964.12     5770.72     83.89 o 
  -1  -2   1     1695.62     1708.62     29.26 o 
   0  -2   1     8144.77     8215.30     63.35 o 
   1  -2   1     2840.11     2379.83    832.01 o 
   2  -2   1       95.12       87.62      7.25 o 
   3  -2   1     2295.05     2389.05     44.24 o 
   4  -2   1       25.34       33.64      6.93 o 
   5  -2   1       28.94       19.09      7.10 o 
   6  -2   1      409.82      379.39     20.67 o 
   7  -2   1        0.56        1.86      8.54 o 
   8  -2   1        5.92        9.11     10.57 o 
   9  -2   1        0.38        0.48     11.64 o 
  10  -2   1        3.30       -0.76     13.20 o 
 -10  -1   1        0.48        3.75     19.59 o 
  -9  -1   1       44.56       57.45     17.84 o 
  -8  -1   1       56.02       68.31     16.70 o 
  -7  -1   1      364.34      350.28     26.97 o 
  -6  -1   1      252.31      245.24     19.01 o 
  -5  -1   1        9.79       10.34      5.54 o 
  -4  -1   1      173.49      173.06     10.99 o 
  -3  -1   1       24.65       16.32      4.31 o 
  -2  -1   1       29.01       22.33      3.73 o 
  -1  -1   1     3054.90     3108.02     28.74 o 
   0  -1   1        5.50        3.89      1.28 o 
   1  -1   1     2358.59     2509.25    176.75 o 
   2  -1   1      492.36      552.18     21.28 o 
   3  -1   1     1856.10     1713.82     85.66 o 
   4  -1   1     1426.68     1535.75     30.40 o 
   5  -1   1      239.13      233.13     15.51 o 
   6  -1   1      223.18      234.78     22.13 o 
   7  -1   1      421.10      401.08     29.05 o 
   8  -1   1      567.81      528.95     47.30 o 
   9  -1   1      156.74      161.35     25.42 o 
  10  -1   1      366.75      369.36     37.52 o 
 -10   0   1        1.17        6.03     14.75 o 
  -9   0   1      104.77      113.58     22.30 o 
  -8   0   1      200.07      185.70     31.56 o 
  -7   0   1     2069.49     2009.20     47.17 o 
  -6   0   1     1877.68     1825.26     41.21 o 
  -5   0   1     1005.66      963.21     27.50 o 
  -4   0   1     4225.02     4332.92     51.20 o 
  -3   0   1       77.88       79.01      7.18 o 
  -2   0   1     1831.62     1990.84    100.35 o 
  -1   0   1     5243.87     5600.78    307.50 o 
   0   0   1     3027.96     3038.82    128.21 o 
   1   0   1     1290.94     1306.69     57.67 o 
   2   0   1      387.24      395.97      9.86 o 
   3   0   1     1422.20     1417.25     32.94 o 
   4   0   1     3458.43     3664.92     42.47 o 
   5   0   1      129.03      126.30     10.63 o 
   6   0   1       66.33       71.34      9.69 o 
   7   0   1        0.86       -2.27      7.67 o 
   8   0   1       29.35       37.15     13.64 o 
   9   0   1       49.73       50.87     16.87 o 
  10   0   1       25.36       24.69     20.59 o 
 -10   1   1        8.33       12.48     15.39 o 
  -9   1   1       15.09       26.30     15.62 o 
  -8   1   1      145.42      152.31     32.66 o 
  -7   1   1        8.81        5.63      7.51 o 
  -6   1   1       64.35       52.86     10.34 o 
  -5   1   1        0.62        0.36      4.64 o 
  -4   1   1      239.41      144.08     85.48 o 
  -3   1   1     1124.27     1182.41     64.04 o 
  -2   1   1     6384.78     7188.66    348.12 o 
  -1   1   1        1.47        1.27      1.72 o 
   0   1   1       53.13       73.70      3.20 o 
   1   1   1      259.61      192.75     96.72 o 
   2   1   1     1222.34     1264.04     24.53 o 
   3   1   1     2119.30     1952.86     30.87 o 
   4   1   1     3380.77     3396.44     55.05 o 
   5   1   1     6316.74     6411.33     90.69 o 
   6   1   1      656.20      600.26     25.67 o 
   7   1   1      861.82      871.03     40.21 o 
   8   1   1       61.36       73.00     17.03 o 
   9   1   1        3.30        5.72     11.13 o 
  10   1   1       28.02       29.58     16.66 o 
  -9   2   1       73.54       93.75     22.35 o 
  -8   2   1       18.35       15.76     12.48 o 
  -7   2   1       14.68       21.42      9.47 o 
  -6   2   1       65.20       24.82     23.84 o 
  -5   2   1       73.01       68.24     10.14 o 
  -4   2   1      504.29      567.71     26.27 o 
  -3   2   1     2181.22     2444.43     79.66 o 
  -2   2   1     6227.21     6788.54    215.58 o 
  -1   2   1     7735.02     8273.84    228.27 o 
   0   2   1    11593.50    12682.10    396.84 o 
   1   2   1        2.57        1.49      1.29 o 
   2   2   1      129.00      144.26      6.23 o 
   3   2   1      140.23      139.09     13.27 o 
   4   2   1      629.70      645.91     14.82 o 
   5   2   1       76.53       73.54      7.19 o 
   6   2   1       20.31       26.77      9.67 o 
   7   2   1       21.70       10.65      8.89 o 
   8   2   1       55.83       56.98     20.13 o 
   9   2   1        0.56       -2.30      9.74 o 
  10   2   1        6.98       -3.20     11.47 o 
  -9   3   1       17.82       10.77     14.87 o 
  -8   3   1        0.53        4.34     11.89 o 
  -7   3   1       49.80       56.54     12.71 o 
  -6   3   1       94.54       85.50     13.22 o 
  -5   3   1       46.62       68.03     11.18 o 
  -4   3   1      107.40      129.05     12.41 o 
  -3   3   1       70.14       68.30      9.20 o 
  -2   3   1      184.17      175.26     10.71 o 
  -1   3   1     4034.13     4171.49    160.76 o 
   0   3   1    11066.50    11672.48    135.87 o 
   1   3   1     9600.82     3944.58   4900.33 o 
   2   3   1     1335.57     1415.03     26.76 o 
   3   3   1       73.07       68.96      6.09 o 
   4   3   1      260.22      260.33     10.49 o 
   5   3   1      221.89      186.44     10.17 o 
   6   3   1       20.91       16.10      8.38 o 
   7   3   1      110.09      107.81     17.09 o 
   8   3   1      109.37      135.72     20.29 o 
   9   3   1       19.81       32.62     14.58 o 
  10   3   1      205.86      212.41     28.27 o 
  -9   4   1       65.42       84.00     23.09 o 
  -8   4   1       81.45       80.20     20.77 o 
  -7   4   1      145.72      156.33     18.74 o 
  -6   4   1     1197.98     1201.88     49.61 o 
  -5   4   1      239.13      242.76     18.60 o 
  -4   4   1       24.11       21.75      7.61 o 
  -3   4   1       54.43       75.40      9.89 o 
  -2   4   1      752.28      858.87     35.77 o 
  -1   4   1      202.41      199.60     11.29 o 
   0   4   1     1388.55      547.02    693.76 o 
   1   4   1     1547.14     1273.27    226.68 o 
   2   4   1      123.87      124.90      8.25 o 
   3   4   1      174.32      137.13     14.75 o 
   4   4   1      123.58      157.14      9.91 o 
   5   4   1      268.61      280.38     17.58 o 
   6   4   1      309.57      311.50     23.00 o 
   7   4   1       10.65        8.80      9.27 o 
   8   4   1        3.23        6.92     12.84 o 
   9   4   1        4.28        4.52     11.27 o 
  10   4   1       63.48       99.22     33.54 o 
  -8   5   1       15.45       15.99     11.80 o 
  -7   5   1      168.30      219.25     43.65 o 
  -6   5   1       21.72        6.00      8.26 o 
  -5   5   1     1663.38     1822.02     47.89 o 
  -4   5   1      705.12      762.23     29.62 o 
  -3   5   1      292.38      308.15     18.09 o 
  -2   5   1      790.31      797.18     25.71 o 
  -1   5   1      346.96      332.43     16.05 o 
   0   5   1     1401.42     1517.30     35.63 o 
   1   5   1     3352.37     3554.94     56.89 o 
   2   5   1     2780.16     2902.22     77.54 o 
   3   5   1      689.76      632.46     19.56 o 
   4   5   1     1527.54     1538.50     30.72 o 
   5   5   1     2110.20     2267.83     59.45 o 
   6   5   1     1458.25     1394.14     46.03 o 
   7   5   1        1.62        2.07      8.12 o 
   8   5   1      296.05      280.94     41.48 o 
   9   5   1        4.46       -2.72     13.52 o 
  10   5   1        0.35        1.44     17.51 o 
  -8   6   1       12.94       12.80     15.02 o 
  -7   6   1        9.64        9.73     10.35 o 
  -6   6   1      203.26      239.80     22.45 o 
  -5   6   1       25.02       38.49     11.26 o 
  -4   6   1      158.19      195.41     18.05 o 
  -3   6   1       50.10       63.32     11.12 o 
  -2   6   1       74.78       70.30     10.22 o 
  -1   6   1       74.69       81.79     10.26 o 
   0   6   1      137.51      150.72     12.18 o 
   1   6   1       59.26       29.13     25.44 o 
   2   6   1      525.84      567.87     33.56 o 
   3   6   1      127.63      149.24     11.69 o 
   4   6   1       59.84       50.76      7.91 o 
   5   6   1      695.47      695.44     31.59 o 
   6   6   1     1283.03     1263.58     44.96 o 
   7   6   1      542.95      526.64     49.60 o 
   8   6   1      102.91      105.44     29.55 o 
   9   6   1        2.84       17.77     18.35 o 
  10   6   1        0.18       -9.73     16.42 o 
  -7   7   1       12.44       12.70     14.99 o 
  -6   7   1       18.21       10.36     10.65 o 
  -5   7   1       28.23       24.45     10.54 o 
  -4   7   1      490.73      526.46     27.94 o 
  -3   7   1      519.51      564.21     27.29 o 
  -2   7   1      836.78      788.07     30.07 o 
  -1   7   1     1037.02     1023.92     32.23 o 
   0   7   1      691.03      677.85     25.49 o 
   1   7   1     1024.75      597.27    336.83 o 
   2   7   1      811.63      766.20     26.00 o 
   3   7   1       37.80       49.06      8.66 o 
   4   7   1      556.73      556.45     27.99 o 
   5   7   1      646.69      638.44     39.75 o 
   6   7   1      504.84      475.87     45.92 o 
   7   7   1      344.29      336.01     43.82 o 
   8   7   1      379.01      393.38     48.96 o 
   9   7   1      128.75      154.79     38.44 o 
  10   7   1        0.50        7.41     20.52 o 
  -6   8   1        0.46        1.54     12.43 o 
  -5   8   1        4.03        4.90      9.62 o 
  -4   8   1       94.08      104.90     16.34 o 
  -3   8   1      182.00      160.46     17.83 o 
  -2   8   1       88.78       90.27     13.65 o 
  -1   8   1       10.52        1.88      5.98 o 
   0   8   1       20.99       16.50      7.45 o 
   1   8   1      584.75      507.36     75.20 o 
   2   8   1      510.18      532.18     23.86 o 
   3   8   1        3.08        2.51      5.22 o 
   4   8   1       16.95        6.70      6.06 o 
   5   8   1      152.20      157.02     30.17 o 
   6   8   1       15.95       16.30     16.94 o 
   7   8   1      192.04      198.52     36.58 o 
   8   8   1      176.80      144.24     35.38 o 
   9   8   1      172.11      222.91     44.37 o 
  -6   9   1       89.27      118.10     25.99 o 
  -5   9   1       60.06       59.43     19.88 o 
  -4   9   1      130.93      124.66     18.68 o 
  -3   9   1       18.39       16.59      9.90 o 
  -2   9   1       65.26       41.56     11.42 o 
  -1   9   1      213.62      206.90     22.81 o 
   0   9   1      419.25      422.40     23.86 o 
   1   9   1      500.02      546.76     26.33 o 
   2   9   1      753.47      819.28     31.24 o 
   3   9   1      260.61      229.23     23.10 o 
   4   9   1      327.88      331.37     34.43 o 
   5   9   1       59.75       68.45     23.75 o 
   6   9   1      142.39      182.17     35.22 o 
   7   9   1        0.38        0.88     14.55 o 
   8   9   1       20.54       14.96     20.64 o 
   9   9   1        0.40       12.52     20.97 o 
  -5  10   1        0.46        7.21     14.31 o 
  -4  10   1        1.44       -3.70     11.81 o 
  -3  10   1       83.50       76.94     16.49 o 
  -2  10   1       36.80       18.00     10.46 o 
  -1  10   1      101.46      112.40     16.49 o 
   0  10   1       84.14       78.22     13.97 o 
   1  10   1       43.04       54.90     11.96 o 
   2  10   1      138.22      164.73     22.22 o 
   3  10   1       81.44       76.23     16.96 o 
   4  10   1       82.16       81.75     25.88 o 
   5  10   1      210.47      226.01     38.13 o 
   6  10   1      203.41      214.19     40.04 o 
   7  10   1       16.94       21.41     21.72 o 
   8  10   1      115.45      130.12     37.75 o 
  -3  11   1      126.44      151.21     45.18 o 
  -2  11   1       28.36       15.33     14.50 o 
  -1  11   1      157.28      169.94     20.60 o 
   0  11   1      189.58      145.98     22.95 o 
   1  11   1        2.19        8.96     11.66 o 
   2  11   1      173.40      172.70     24.33 o 
   3  11   1      106.20       91.37     27.36 o 
   4  11   1       15.33       18.40     18.66 o 
   5  11   1       26.80       12.69     18.51 o 
   6  11   1       23.91       20.57     21.36 o 
   7  11   1        0.61       -5.54     16.56 o 
  -1  12   1       22.53       39.66     26.49 o 
   0  12   1        2.17        3.60     12.88 o 
   1  12   1      222.04      217.46     29.01 o 
   2  12   1       30.31       34.31     15.72 o 
   3  12   1      136.64      149.60     24.99 o 
   4  12   1       57.07       73.04     29.32 o 
   5  12   1       44.11       35.38     23.58 o 
  -4 -12   2       60.62       70.86     32.37 o 
  -3 -12   2       50.21       37.04     23.51 o 
  -2 -12   2      135.73      133.97     25.81 o 
  -1 -12   2       61.81       61.26     24.38 o 
   0 -12   2      214.82      228.76     45.04 o 
   1 -12   2      143.00      164.60     28.63 o 
  -6 -11   2       34.84       22.32     23.06 o 
  -5 -11   2      236.67      304.71     49.65 o 
  -4 -11   2      149.30      142.69     24.73 o 
  -3 -11   2      103.08      103.44     22.08 o 
  -2 -11   2      117.41      146.92     24.18 o 
  -1 -11   2       10.71       12.03     12.37 o 
   0 -11   2        8.35        5.30     11.51 o 
   1 -11   2        0.43       -9.34      9.34 o 
   2 -11   2       76.65       65.57     20.02 o 
   3 -11   2       45.52       42.72     19.15 o 
  -7 -10   2       26.96       16.77     23.13 o 
  -6 -10   2        3.99      -14.64     14.64 o 
  -5 -10   2      140.12      133.48     35.93 o 
  -4 -10   2      454.91      395.65     34.36 o 
  -3 -10   2      181.86      242.79     28.47 o 
  -2 -10   2      427.75      426.15     33.73 o 
  -1 -10   2      128.84      127.44     22.18 o 
   0 -10   2      569.55      555.86     38.60 o 
   1 -10   2       42.20       60.18     17.80 o 
   2 -10   2      228.06      243.15     29.42 o 
   3 -10   2       10.15       13.54     12.71 o 
   4 -10   2       50.10       47.94     15.11 o 
   5 -10   2       11.01       13.44     12.48 o 
  -7  -9   2       77.33       80.21     30.15 o 
  -6  -9   2       50.89       48.29     24.97 o 
  -5  -9   2        0.36       -3.11     12.45 o 
  -4  -9   2      204.13      191.88     23.94 o 
  -3  -9   2       60.89       45.43     14.66 o 
  -2  -9   2        2.14        3.68      9.04 o 
  -1  -9   2      200.86      182.25     22.92 o 
   0  -9   2        4.45        3.50      8.71 o 
   1  -9   2      102.09      114.77     20.15 o 
   2  -9   2       34.32       35.90     11.04 o 
   3  -9   2        2.24       -1.52      7.51 o 
   4  -9   2       39.27       49.33     13.76 o 
   5  -9   2        9.18        4.52     10.37 o 
   6  -9   2       47.00       26.78     14.74 o 
  -8  -8   2       22.24       13.64     19.02 o 
  -7  -8   2      107.29      144.26     36.20 o 
  -6  -8   2       71.91       76.57     27.45 o 
  -5  -8   2      178.26      196.38     38.78 o 
  -4  -8   2       99.60       87.16     21.51 o 
  -3  -8   2      231.06      240.77     24.02 o 
  -2  -8   2       65.25       63.76     15.03 o 
  -1  -8   2      239.30      271.31     26.00 o 
   0  -8   2     1063.98      970.57     43.54 o 
   1  -8   2      172.02      189.82     20.22 o 
   2  -8   2      902.35      863.70     33.46 o 
   3  -8   2      831.47      815.91     36.40 o 
   4  -8   2      563.48      605.61     31.82 o 
   5  -8   2       34.32       59.24     17.59 o 
   6  -8   2       11.77       16.70     12.47 o 
   7  -8   2        7.48        1.95     11.52 o 
  -9  -7   2       12.68       27.41     24.10 o 
  -8  -7   2        8.88        2.24     18.13 o 
  -7  -7   2        3.65        5.35     15.43 o 
  -6  -7   2        9.88       -2.89     13.28 o 
  -5  -7   2      206.26      219.62     22.90 o 
  -4  -7   2       23.27       10.27     17.43 o 
  -3  -7   2      119.37      140.75     18.28 o 
  -2  -7   2       56.05       66.68     15.13 o 
  -1  -7   2       19.55       20.67      9.62 o 
   0  -7   2      104.97      104.92     11.69 o 
   1  -7   2        0.74        3.74      5.61 o 
   2  -7   2      506.06      360.79     90.55 o 
   3  -7   2      413.97      398.87     23.37 o 
   4  -7   2      249.75      265.08     21.58 o 
   5  -7   2      625.67      757.71     34.96 o 
   6  -7   2        8.90       11.56     10.86 o 
   7  -7   2      158.83      181.28     22.96 o 
   8  -7   2       59.83       43.93     18.82 o 
  -9  -6   2        7.43        8.58     20.02 o 
  -8  -6   2       28.01       26.25     21.45 o 
  -7  -6   2       37.77       30.65     19.74 o 
  -6  -6   2       78.07       96.05     26.74 o 
  -5  -6   2      724.59      699.46     34.45 o 
  -4  -6   2      834.85      738.60     96.38 o 
  -3  -6   2      263.92      221.78     19.72 o 
  -2  -6   2      752.17      759.69     33.31 o 
  -1  -6   2      914.83      881.96     30.50 o 
   0  -6   2     1362.78     1311.38     31.24 o 
   1  -6   2      104.38      132.36     12.37 o 
   2  -6   2      512.60      264.98    185.57 o 
   3  -6   2      653.47      647.18     27.06 o 
   4  -6   2      401.11      395.90     23.11 o 
   5  -6   2      500.34      527.15     27.79 o 
   6  -6   2       76.53       92.83     15.78 o 
   7  -6   2       63.00       89.35     16.80 o 
   8  -6   2        2.29       10.98     14.12 o 
  -9  -5   2       13.89       18.88     21.10 o 
  -8  -5   2        0.84       -5.95     14.69 o 
  -7  -5   2      155.32      157.83     33.07 o 
  -6  -5   2      266.04      215.91     33.69 o 
  -5  -5   2        0.99       -2.16      5.98 o 
  -4  -5   2       34.85       42.57     11.00 o 
  -3  -5   2      220.30      226.35     18.22 o 
  -2  -5   2       19.56       42.09     13.34 o 
  -1  -5   2      282.67      262.00     11.88 o 
   0  -5   2      792.82      722.72     22.53 o 
   1  -5   2       33.48       33.71      6.84 o 
   2  -5   2       39.38       37.22      7.51 o 
   3  -5   2      375.40      392.69     20.00 o 
   4  -5   2       38.51       35.41      8.89 o 
   5  -5   2       58.52       75.66     12.63 o 
   6  -5   2      828.92      793.03     49.61 o 
   7  -5   2      157.54      167.78     19.59 o 
   8  -5   2      209.75      261.82     31.66 o 
   9  -5   2      170.58      192.52     30.53 o 
  -9  -4   2       79.60       84.84     31.04 o 
  -8  -4   2      121.99      139.70     32.59 o 
  -7  -4   2       31.62       25.32     17.53 o 
  -6  -4   2      246.12      242.90     21.49 o 
  -5  -4   2       42.66       38.45     10.55 o 
  -4  -4   2        6.38        7.84      4.70 o 
  -3  -4   2       16.97       32.65      6.32 o 
  -2  -4   2      139.63      129.33     13.06 o 
  -1  -4   2       34.28       37.19      4.54 o 
   0  -4   2     2870.72     2664.93     35.44 o 
   1  -4   2      629.90      585.83     18.91 o 
   2  -4   2      127.41      179.83     11.97 o 
   3  -4   2      183.41      164.01     13.02 o 
   4  -4   2      207.66      209.79     21.48 o 
   5  -4   2       87.00       87.59     12.38 o 
   6  -4   2      276.33      265.85     20.27 o 
   7  -4   2      149.29      146.32     17.63 o 
   8  -4   2        9.37        9.25     12.62 o 
   9  -4   2       44.94       47.05     18.47 o 
 -10  -3   2       41.87       54.35     27.23 o 
  -9  -3   2        2.84       -0.34     17.83 o 
  -8  -3   2       37.76       30.25     19.16 o 
  -7  -3   2      129.62      105.34     27.02 o 
  -6  -3   2       16.96       12.35      6.63 o 
  -5  -3   2       82.23       79.76      9.72 o 
  -4  -3   2       22.90       23.57      5.90 o 
  -3  -3   2      198.46      147.27     62.92 o 
  -2  -3   2      617.91      655.97     24.15 o 
  -1  -3   2       18.33        9.75      4.74 o 
   0  -3   2      431.64      410.72     12.45 o 
   1  -3   2      364.45      383.17     14.39 o 
   2  -3   2     2008.61     1994.67    137.12 o 
   3  -3   2      776.01      729.49     29.59 o 
   4  -3   2     2062.66     2164.42     42.03 o 
   5  -3   2      281.93      268.08     17.14 o 
   6  -3   2      501.12      496.98     24.57 o 
   7  -3   2        0.81        2.37      7.31 o 
   8  -3   2       22.62       21.72     12.72 o 
   9  -3   2       12.55       17.97     14.74 o 
  10  -3   2      218.71      254.03     34.09 o 
 -10  -2   2       48.85       46.63     27.88 o 
  -9  -2   2        7.07       17.92     20.17 o 
  -8  -2   2       10.02       17.63     16.49 o 
  -7  -2   2        0.62        0.58      8.11 o 
  -6  -2   2      302.69      291.95     17.67 o 
  -5  -2   2      207.43      207.42     13.90 o 
  -4  -2   2     4400.73     4458.34    102.42 o 
  -3  -2   2     1288.37     1344.62     29.56 o 
  -2  -2   2      897.81      887.91     18.24 o 
  -1  -2   2       25.76       12.98      4.79 o 
   0  -2   2     8162.23     8084.31     55.19 o 
   1  -2   2       13.15       13.72      3.90 o 
   2  -2   2     2002.07     2057.53    167.30 o 
   3  -2   2      156.27      137.20     10.02 o 
   4  -2   2      835.37      872.50     32.18 o 
   5  -2   2        0.91        1.88      4.74 o 
   6  -2   2       75.48       88.50     12.02 o 
   7  -2   2       22.22       17.44     13.48 o 
   8  -2   2       21.49       27.49     13.73 o 
   9  -2   2       26.12       27.12     14.63 o 
  10  -2   2        4.62       -3.95     12.56 o 
 -10  -1   2       21.28       15.15     21.77 o 
  -9  -1   2       13.52       33.21     22.34 o 
  -8  -1   2       10.10       16.24     11.61 o 
  -7  -1   2       27.73       23.10      8.97 o 
  -6  -1   2        7.84        7.88      6.38 o 
  -5  -1   2       11.09       15.73      6.25 o 
  -4  -1   2     2160.67     1869.95    288.64 o 
  -3  -1   2     2577.12     2581.80    108.91 o 
  -2  -1   2     2905.73     2947.65     71.59 o 
  -1  -1   2     1199.29     1158.90     16.63 o 
   0  -1   2     5902.11     6211.66     58.43 o 
   1  -1   2     6702.78     5642.96   1184.75 o 
   2  -1   2     1483.47     1590.80     64.55 o 
   3  -1   2      634.97      654.68     28.55 o 
   4  -1   2      367.70      302.98     13.99 o 
   5  -1   2      596.49      587.25     21.22 o 
   6  -1   2     1150.03     1031.82     30.44 o 
   7  -1   2      558.21      491.41     32.40 o 
   8  -1   2      788.58      855.27     49.30 o 
   9  -1   2      202.29      174.58     25.82 o 
  10  -1   2       70.21       44.17     18.20 o 
  -9   0   2      409.72      484.85     37.77 o 
  -8   0   2      700.00      690.06     40.69 o 
  -7   0   2      794.32      771.14     30.91 o 
  -6   0   2      378.59      362.79     20.35 o 
  -5   0   2       68.78       65.45     14.69 o 
  -4   0   2        2.25        3.27      4.23 o 
  -3   0   2      825.39      774.24     20.50 o 
  -2   0   2      355.16      388.73     25.11 o 
  -1   0   2     1015.58      922.57     51.62 o 
   0   0   2      845.52      956.10     39.18 o 
   1   0   2       75.29       68.16      4.72 o 
   2   0   2      116.07      130.61      9.27 o 
   3   0   2       57.77       63.77      5.74 o 
   4   0   2     1984.19     2219.14     32.81 o 
   5   0   2       42.76       43.33      9.49 o 
   6   0   2       36.33       60.42     13.40 o 
   7   0   2       16.82       11.04     10.65 o 
   8   0   2      191.73      223.75     25.56 o 
   9   0   2        8.68       10.65     11.92 o 
  10   0   2       34.04       28.25     15.94 o 
  -9   1   2      376.28      334.67     48.76 o 
  -8   1   2      173.66      178.11     24.44 o 
  -7   1   2      106.74      105.85     14.78 o 
  -6   1   2      562.73      360.06    191.81 o 
  -5   1   2      195.73      199.25     15.11 o 
  -4   1   2      313.70      339.87     16.53 o 
  -3   1   2     1560.46     1662.95     39.87 o 
  -2   1   2     1332.82     1353.67     55.32 o 
  -1   1   2      332.54      374.49     13.94 o 
   0   1   2     1504.73     1510.66     34.27 o 
   1   1   2     1573.85     1612.70     34.38 o 
   2   1   2        3.52        1.72      1.95 o 
   3   1   2     2453.25     2372.22     41.71 o 
   4   1   2     3939.77     4094.75     62.85 o 
   5   1   2      227.04      241.51     12.08 o 
   6   1   2       66.75       81.14     14.36 o 
   7   1   2       31.83       19.20     10.52 o 
   8   1   2      241.21      283.38     27.50 o 
   9   1   2        1.36        4.95     11.12 o 
  10   1   2      119.67      125.55     24.58 o 
  -9   2   2       57.01       88.73     22.15 o 
  -8   2   2      120.90      123.91     22.21 o 
  -7   2   2       99.04       79.04     22.37 o 
  -6   2   2      405.05      419.18     23.28 o 
  -5   2   2       92.58       92.37     11.88 o 
  -4   2   2        7.25        6.94      5.31 o 
  -3   2   2        9.70        3.72      4.02 o 
  -2   2   2        0.64        0.83      3.13 o 
  -1   2   2      144.04      155.79      9.13 o 
   0   2   2    12599.38    13377.80    127.84 o 
   1   2   2     2146.17     2240.93     80.32 o 
   2   2   2      118.03       80.34     38.79 o 
   3   2   2     1981.81     1894.94     37.65 o 
   4   2   2        2.35        1.22      4.26 o 
   5   2   2      338.75      317.84     20.77 o 
   6   2   2      134.22      156.79     17.87 o 
   7   2   2       41.34       65.59     14.53 o 
   8   2   2      150.25      152.24     21.33 o 
   9   2   2        4.81        0.84     10.30 o 
  10   2   2       24.58       40.09     17.05 o 
  11   2   2       27.00       16.93     16.47 o 
  -9   3   2        7.06       11.42     23.32 o 
  -8   3   2        4.29        1.07     11.22 o 
  -7   3   2      135.88      142.11     17.46 o 
  -6   3   2       93.89      118.92     20.26 o 
  -5   3   2      811.79      801.90     29.69 o 
  -4   3   2      569.31      571.64     23.27 o 
  -3   3   2      128.58      113.45     10.85 o 
  -2   3   2     2926.84     2837.29     40.40 o 
  -1   3   2       63.96       69.67      6.81 o 
   0   3   2      340.42      345.88     11.74 o 
   1   3   2      614.24      330.15    176.09 o 
   2   3   2       10.62        4.00      2.72 o 
   3   3   2     3025.51     2923.43     35.84 o 
   4   3   2     2048.08     2068.94     68.98 o 
   5   3   2     1493.58     1537.63     52.16 o 
   6   3   2      203.47      221.00     20.57 o 
   7   3   2        1.67        2.81      8.13 o 
   8   3   2        0.79       -1.86      9.06 o 
   9   3   2        0.21       -1.92      9.88 o 
  10   3   2       62.76       74.98     20.66 o 
  11   3   2        1.35        5.05     14.13 o 
  -8   4   2       26.07       12.93     13.57 o 
  -7   4   2        8.68        4.32      8.62 o 
  -6   4   2        6.99        4.06      8.24 o 
  -5   4   2      196.31      173.66     16.73 o 
  -4   4   2       67.80       92.64     12.38 o 
  -3   4   2      413.57      459.87     23.14 o 
  -2   4   2     1726.60     1736.15     38.81 o 
  -1   4   2     2032.60     2017.65     34.16 o 
   0   4   2       22.83       31.40      5.37 o 
   1   4   2     1462.50     1456.29     31.39 o 
   2   4   2      183.44       89.22     51.73 o 
   3   4   2     1687.47     1716.81     36.25 o 
   4   4   2       21.83       17.31      4.36 o 
   5   4   2     1431.96     1439.48     42.77 o 
   6   4   2      760.98      747.25     34.10 o 
   7   4   2      218.94      222.18     22.67 o 
   8   4   2      505.91      491.08     33.38 o 
   9   4   2      137.93      137.23     22.59 o 
  10   4   2       67.75       57.92     18.94 o 
  -8   5   2      160.40      121.36     24.45 o 
  -7   5   2        6.82       -0.68     11.17 o 
  -6   5   2      741.11      687.42     32.64 o 
  -5   5   2       78.57       92.11     14.11 o 
  -4   5   2      900.29      902.93     32.23 o 
  -3   5   2      512.36      572.10     24.09 o 
  -2   5   2     4245.24     4196.13     62.73 o 
  -1   5   2     6064.92     6043.71    100.99 o 
   0   5   2     3420.05     3531.64     59.88 o 
   1   5   2     4338.24     4553.68     67.97 o 
   2   5   2      725.97      744.21     26.14 o 
   3   5   2       20.00       20.96      5.51 o 
   4   5   2       84.68      100.71      9.09 o 
   5   5   2      331.75      349.09     22.80 o 
   6   5   2      146.41      142.28     23.84 o 
   7   5   2       48.19       54.62     14.48 o 
   8   5   2        0.95        3.73      9.72 o 
   9   5   2       35.43       44.07     26.53 o 
  10   5   2       11.65       14.33     19.59 o 
  -7   6   2       39.09       53.98     19.45 o 
  -6   6   2        8.73        5.56     15.36 o 
  -5   6   2       11.09        2.44      7.89 o 
  -4   6   2        5.53        4.29      7.40 o 
  -3   6   2        0.75        1.89      6.04 o 
  -2   6   2      543.05      540.58     23.57 o 
  -1   6   2      467.53      493.56     21.15 o 
   0   6   2     1138.53     1158.40     30.32 o 
   1   6   2       37.40       25.02      6.49 o 
   2   6   2     1021.77      575.06    325.61 o 
   3   6   2        5.06        3.50      3.70 o 
   4   6   2      881.57      884.50     27.67 o 
   5   6   2      473.25      522.24     28.50 o 
   6   6   2      529.40      503.38     30.19 o 
   7   6   2      127.22      109.95     17.99 o 
   8   6   2        4.05       -6.28     11.66 o 
   9   6   2      145.01      193.59     39.73 o 
  10   6   2      155.83      180.00     41.35 o 
  -7   7   2       44.69       63.26     20.79 o 
  -6   7   2      359.16      376.74     39.70 o 
  -5   7   2      465.11      436.36     60.40 o 
  -4   7   2      407.03      362.63     24.47 o 
  -3   7   2       59.08       73.40     12.70 o 
  -2   7   2      879.59      841.25     31.00 o 
  -1   7   2      359.00      390.02     20.63 o 
   0   7   2      317.44      341.99     25.36 o 
   1   7   2      282.69      172.99    106.66 o 
   2   7   2      276.13      275.21     16.51 o 
   3   7   2       48.09       31.20     14.43 o 
   4   7   2      136.61      157.12     13.44 o 
   5   7   2       63.69       46.91     14.19 o 
   6   7   2      115.40      114.28     17.51 o 
   7   7   2      179.80      192.02     34.31 o 
   8   7   2        0.55        2.20     13.98 o 
   9   7   2        0.58       15.82     18.09 o 
  10   7   2        0.49        5.92     18.45 o 
  -6   8   2       11.55       12.73     14.36 o 
  -5   8   2       54.13       71.27     19.90 o 
  -4   8   2        9.16       14.83     12.23 o 
  -3   8   2       26.00       32.46     10.98 o 
  -2   8   2      247.78      285.28     20.53 o 
  -1   8   2        8.51        7.16      6.78 o 
   0   8   2       21.44       23.88      8.35 o 
   1   8   2       45.71       56.07     15.71 o 
   2   8   2      992.08     1023.05     32.51 o 
   3   8   2      122.53      134.64     13.60 o 
   4   8   2      307.79      338.92     19.55 o 
   5   8   2      318.93      301.99     26.88 o 
   6   8   2     1194.57     1094.90     70.22 o 
   7   8   2       13.54        4.56     15.27 o 
   8   8   2      173.31      177.82     38.08 o 
   9   8   2       95.43       84.36     32.21 o 
  -5   9   2      168.96      187.82     29.45 o 
  -4   9   2       48.89       47.89     18.18 o 
  -3   9   2       86.26       86.51     20.00 o 
  -2   9   2       16.07       21.35      9.55 o 
  -1   9   2      229.92      248.72     20.46 o 
   0   9   2      136.01       63.48     48.65 o 
   1   9   2       48.07       72.31     12.42 o 
   2   9   2       12.89        9.55      6.43 o 
   3   9   2        0.54        0.37      5.73 o 
   4   9   2       50.87       78.15     12.38 o 
   5   9   2      284.62      279.10     38.49 o 
   6   9   2      506.44      579.44     53.63 o 
   7   9   2      284.80      301.34     44.49 o 
   8   9   2        6.10        1.55     16.60 o 
   9   9   2        1.10        5.54     19.66 o 
  -4  10   2        1.85       -2.81     11.86 o 
  -3  10   2      133.84      151.13     26.15 o 
  -2  10   2      181.97      179.42     25.71 o 
  -1  10   2      225.78      224.83     27.20 o 
   0  10   2      227.49      230.27     26.37 o 
   1  10   2      670.16      637.56     30.46 o 
   2  10   2      133.59       70.65     42.09 o 
   3  10   2      155.59      155.05     21.35 o 
   4  10   2      380.76      378.78     42.88 o 
   5  10   2      263.69      242.69     38.13 o 
   6  10   2      706.01      720.36     63.14 o 
   7  10   2      333.85      360.00     50.03 o 
   8  10   2      135.93      128.06     36.67 o 
  -3  11   2        0.29        7.72     13.78 o 
  -2  11   2        3.84       -2.62     12.05 o 
  -1  11   2      118.53      116.11     23.00 o 
   0  11   2        0.59       -4.22     10.75 o 
   1  11   2      126.19      130.03     17.50 o 
   2  11   2      164.23      154.38     32.44 o 
   3  11   2       73.65       52.04     16.39 o 
   4  11   2        2.40       -2.92     13.98 o 
   5  11   2        1.57       -6.97     15.27 o 
   6  11   2       58.59       84.17     30.06 o 
   7  11   2       34.17       24.42     21.64 o 
  -1  12   2       84.34       78.98     22.21 o 
   0  12   2      312.70      348.22     51.34 o 
   1  12   2      208.33      217.20     42.02 o 
   2  12   2      364.15      364.05     35.62 o 
   3  12   2       96.75      135.71     24.09 o 
   4  12   2      167.57      198.51     39.35 o 
   5  12   2       53.05       61.49     28.09 o 
  -2 -12   3      125.25      123.78     25.91 o 
  -1 -12   3      288.67      274.47     33.73 o 
   0 -12   3      169.67      191.49     43.68 o 
  -5 -11   3       43.26       32.75     25.35 o 
  -4 -11   3       50.90       39.04     18.41 o 
  -3 -11   3       74.37       60.55     20.06 o 
  -2 -11   3       36.84       25.02     16.29 o 
  -1 -11   3       87.06       60.46     19.11 o 
   0 -11   3       89.72       70.62     20.14 o 
   1 -11   3      143.79      161.13     27.01 o 
   2 -11   3      124.16      153.99     27.22 o 
   3 -11   3      158.78      135.97     50.21 o 
  -6 -10   3      174.41      133.10     38.46 o 
  -5 -10   3      175.24      246.56     44.53 o 
  -4 -10   3      263.27      245.67     29.41 o 
  -3 -10   3       41.93       42.77     17.15 o 
  -2 -10   3       82.10      102.58     21.71 o 
  -1 -10   3      109.28      106.26     21.68 o 
   0 -10   3      477.57      476.53     37.10 o 
   1 -10   3       92.82      129.93     23.58 o 
   2 -10   3      108.04      126.19     24.09 o 
   3 -10   3       10.33       26.02     15.33 o 
   4 -10   3        1.26        3.15     12.77 o 
   5 -10   3       13.21        7.99     15.69 o 
  -7  -9   3        4.51        1.46     18.01 o 
  -6  -9   3       60.55       53.09     26.98 o 
  -5  -9   3       22.65       17.52     12.87 o 
  -4  -9   3        1.86        4.87     10.11 o 
  -3  -9   3        1.42       -4.44      8.09 o 
  -2  -9   3       19.15       21.65     12.04 o 
  -1  -9   3        3.80        4.31      9.47 o 
   0  -9   3       43.18       49.64     14.93 o 
   1  -9   3      263.58      222.22     36.86 o 
   2  -9   3       87.38      100.38     20.54 o 
   3  -9   3       62.97       65.42     18.54 o 
   4  -9   3       18.02        7.85     10.07 o 
   5  -9   3      307.84      325.30     28.60 o 
   6  -9   3       43.97       60.89     17.56 o 
  -8  -8   3        4.53        8.08     22.74 o 
  -7  -8   3      107.42       79.54     30.51 o 
  -6  -8   3        9.46       10.78     19.50 o 
  -5  -8   3      248.18      103.23    140.30 o 
  -4  -8   3      906.77      870.78     43.77 o 
  -3  -8   3      175.21      201.26     26.77 o 
  -2  -8   3      635.50      649.26     37.28 o 
  -1  -8   3      119.59      111.79     18.87 o 
   0  -8   3      147.07      138.60     20.51 o 
   1  -8   3      227.03      164.66     30.89 o 
   2  -8   3       47.07       45.00     10.80 o 
   3  -8   3       28.39       11.71      8.31 o 
   4  -8   3        1.72        2.24      8.23 o 
   5  -8   3       33.33       45.71     14.05 o 
   6  -8   3       81.82       57.94     15.76 o 
   7  -8   3       13.27        9.34     12.34 o 
  -8  -7   3       29.28       12.56     21.76 o 
  -7  -7   3       15.82        9.05     18.16 o 
  -6  -7   3      121.68      125.89     31.66 o 
  -5  -7   3        1.03        2.46      8.16 o 
  -4  -7   3      118.18      138.51     19.63 o 
  -3  -7   3      170.21      197.31     21.91 o 
  -2  -7   3      517.73      540.66     32.03 o 
  -1  -7   3      178.03      158.98     19.39 o 
   0  -7   3      634.29      634.74     51.69 o 
   1  -7   3      753.89      733.28     27.61 o 
   2  -7   3       41.14       31.13      9.15 o 
   3  -7   3      495.94      364.95     84.86 o 
   4  -7   3       74.72       71.57     13.29 o 
   5  -7   3      210.93      209.81     21.15 o 
   6  -7   3      536.25      507.09     41.91 o 
   7  -7   3      480.14      544.67     67.97 o 
   8  -7   3      317.44      305.19     36.31 o 
  -9  -6   3       34.66       29.50     25.14 o 
  -8  -6   3       75.23       80.68     29.81 o 
  -7  -6   3      209.75      179.16     37.08 o 
  -6  -6   3      275.53      297.85     41.95 o 
  -5  -6   3       27.36       30.14     11.88 o 
  -4  -6   3      100.00      102.80     16.27 o 
  -3  -6   3       45.70       70.88     13.85 o 
  -2  -6   3      415.81      472.86     27.92 o 
  -1  -6   3      290.72      269.88     21.48 o 
   0  -6   3     1484.59     1457.85     54.48 o 
   1  -6   3      697.97      723.12     25.56 o 
   2  -6   3      390.86      404.39     22.58 o 
   3  -6   3      830.68      791.24     30.10 o 
   4  -6   3        0.50        0.79      6.32 o 
   5  -6   3        2.00        2.92      7.21 o 
   6  -6   3        0.33       -3.72      7.34 o 
   7  -6   3      121.35      122.40     18.79 o 
   8  -6   3       32.30       29.76     16.69 o 
  -9  -5   3       15.63       19.50     22.74 o 
  -8  -5   3        0.54       -1.20     15.46 o 
  -7  -5   3      386.91      315.90     43.89 o 
  -6  -5   3        2.77       14.81     10.21 o 
  -5  -5   3      306.57      315.22     24.44 o 
  -4  -5   3      119.89      109.73     17.89 o 
  -3  -5   3      145.77      141.91     16.98 o 
  -2  -5   3        7.06       -2.22      5.56 o 
  -1  -5   3      164.35      214.64     17.88 o 
   0  -5   3     1247.95     1179.54     26.40 o 
   1  -5   3     1307.28     1379.38     36.14 o 
   2  -5   3     2790.90     2720.67     63.88 o 
   3  -5   3     1216.82     1223.19     40.04 o 
   4  -5   3     1047.99      999.88     33.39 o 
   5  -5   3      305.96      311.98     20.89 o 
   6  -5   3        5.51        5.42      7.48 o 
   7  -5   3      153.45      147.58     18.82 o 
   8  -5   3       53.25       62.71     27.59 o 
   9  -5   3       39.02       33.74     18.12 o 
  -9  -4   3        0.28        7.46     18.61 o 
  -8  -4   3        8.70        6.74     17.01 o 
  -7  -4   3       60.34       60.38     23.54 o 
  -6  -4   3      535.11      556.51     35.83 o 
  -5  -4   3       14.53       15.72      9.55 o 
  -4  -4   3      253.57      243.12     19.90 o 
  -3  -4   3      207.87      233.62     18.67 o 
  -2  -4   3        1.52       -2.21      4.30 o 
  -1  -4   3      213.73      219.47     16.39 o 
   0  -4   3       40.36       48.31      6.12 o 
   1  -4   3      135.73      148.55     10.66 o 
   2  -4   3       36.25       31.42      9.84 o 
   3  -4   3      522.76      624.53     23.37 o 
   4  -4   3      300.24      286.35     20.39 o 
   5  -4   3       55.55       53.81     10.76 o 
   6  -4   3        0.64       -1.07      6.02 o 
   7  -4   3      182.97      177.95     18.80 o 
   8  -4   3        1.59       10.41     11.30 o 
   9  -4   3        0.21        7.20     13.01 o 
  -9  -3   3        1.29        3.63     19.07 o 
  -8  -3   3        3.89       -0.77     15.96 o 
  -7  -3   3        4.47        9.96     14.98 o 
  -6  -3   3        1.24        0.30      7.82 o 
  -5  -3   3      125.54      139.26     16.87 o 
  -4  -3   3      654.07      623.62     20.21 o 
  -3  -3   3      650.17      639.11     16.86 o 
  -2  -3   3      737.23      667.37     26.56 o 
  -1  -3   3     1116.62     1086.27     38.43 o 
   0  -3   3      540.04      471.33     13.48 o 
   1  -3   3      103.67      123.33     10.40 o 
   2  -3   3      373.67      281.90     63.86 o 
   3  -3   3      105.20       85.36      9.55 o 
   4  -3   3     1937.14     1820.75     67.91 o 
   5  -3   3     1061.56     1076.72     58.31 o 
   6  -3   3      968.97      902.88     36.27 o 
   7  -3   3        2.37       -4.52      7.79 o 
   8  -3   3       97.91      101.12     21.13 o 
   9  -3   3       11.83        5.04     11.34 o 
  10  -3   3       32.99       48.15     20.18 o 
  -9  -2   3       19.46       13.12     18.94 o 
  -8  -2   3       20.72       16.79     18.54 o 
  -7  -2   3       41.85       14.17     15.82 o 
  -6  -2   3       52.17       62.71     13.83 o 
  -5  -2   3      220.21      119.85     66.50 o 
  -4  -2   3      366.46      408.45     24.07 o 
  -3  -2   3      415.64      395.80     15.06 o 
  -2  -2   3       43.28       34.13      4.62 o 
  -1  -2   3      982.64      984.70     27.89 o 
   0  -2   3     2757.54     2799.45     30.29 o 
   1  -2   3     2480.33     2531.08     38.88 o 
   2  -2   3       77.57       93.75     15.99 o 
   3  -2   3       32.10       35.18      6.39 o 
   4  -2   3        4.41       10.07      4.91 o 
   5  -2   3        3.91       -3.13      4.14 o 
   6  -2   3      264.57      262.64     17.66 o 
   7  -2   3      707.97      651.27     37.81 o 
   8  -2   3      517.25      476.60     35.20 o 
   9  -2   3      368.37      398.32     48.88 o 
  10  -2   3      305.75      314.03     36.44 o 
  -9  -1   3       94.61      105.96     32.23 o 
  -8  -1   3        6.47       20.79     19.30 o 
  -7  -1   3      185.80      208.33     18.48 o 
  -6  -1   3      724.78      730.00     28.15 o 
  -5  -1   3      342.05      356.06     19.92 o 
  -4  -1   3       71.33       66.19      8.70 o 
  -3  -1   3      438.63      422.12     16.14 o 
  -2  -1   3        2.11        2.16      2.86 o 
  -1  -1   3     1024.54      918.84     18.36 o 
   0  -1   3     9360.48     9223.06    190.59 o 
   1  -1   3    15126.70    15108.67    620.64 o 
   2  -1   3     5242.13     5117.91    229.89 o 
   3  -1   3      368.79      412.43     16.64 o 
   4  -1   3     1676.34     1575.62     42.10 o 
   5  -1   3      203.80      206.53     13.29 o 
   6  -1   3       80.15       77.95     10.59 o 
   7  -1   3       26.16       16.11      9.91 o 
   8  -1   3      857.78      764.46     43.04 o 
   9  -1   3       66.92       66.97     19.22 o 
  10  -1   3      207.52      220.22     30.93 o 
  -9   0   3        9.18        8.01     18.92 o 
  -8   0   3       21.77       14.07     11.96 o 
  -7   0   3       35.67       26.13     10.01 o 
  -6   0   3      366.57      349.63     29.13 o 
  -5   0   3      552.29      544.97     22.98 o 
  -4   0   3       40.60       40.84      7.82 o 
  -3   0   3      195.81      196.44     11.64 o 
  -2   0   3      669.96      623.75     25.01 o 
  -1   0   3      303.96      281.37     20.86 o 
   0   0   3     8547.24     8472.23    370.48 o 
   1   0   3     9051.84     8861.07    140.29 o 
   2   0   3      276.18      261.34     79.46 o 
   3   0   3      508.14      514.65     25.61 o 
   4   0   3     1507.72     1412.89     56.78 o 
   5   0   3      252.59      260.31     13.16 o 
   6   0   3      405.76      391.64     40.77 o 
   7   0   3        9.10       10.88      9.45 o 
   8   0   3      112.02      103.16     19.36 o 
   9   0   3       14.08       26.95     13.57 o 
  10   0   3      214.81      196.02     29.15 o 
  -9   1   3       26.93       20.90     22.17 o 
  -8   1   3        7.52       11.81     11.83 o 
  -7   1   3        8.58       14.04      8.90 o 
  -6   1   3       23.68       31.37      9.61 o 
  -5   1   3      953.06      926.12     30.33 o 
  -4   1   3     2652.16     2720.63     68.64 o 
  -3   1   3     3037.56     3088.10     48.34 o 
  -2   1   3     2575.92     2741.33     74.98 o 
  -1   1   3      649.53      665.60     36.24 o 
   0   1   3      216.84      207.95     12.28 o 
   1   1   3       94.39       85.86      5.43 o 
   2   1   3      234.18      251.34      9.58 o 
   3   1   3      262.15      249.20      9.64 o 
   4   1   3      888.91      878.01     28.80 o 
   5   1   3      187.33      176.21      9.25 o 
   6   1   3      229.80      252.80     21.12 o 
   7   1   3       17.89       16.84     10.07 o 
   8   1   3        3.05       -4.62      8.60 o 
   9   1   3        0.29       -3.23      9.50 o 
  10   1   3       74.62       89.51     22.47 o 
  11   1   3        0.43      -11.39     11.41 o 
  -9   2   3       21.60       10.04     22.01 o 
  -8   2   3        5.84        2.91     15.94 o 
  -7   2   3      125.96      137.18     17.30 o 
  -6   2   3        0.28       -1.91      6.74 o 
  -5   2   3       13.65        9.98      7.30 o 
  -4   2   3        7.00        1.68      5.15 o 
  -3   2   3     1295.96     1311.94     30.00 o 
  -2   2   3        2.54        3.95      3.44 o 
  -1   2   3      866.25      884.49     28.34 o 
   0   2   3     5844.15     5776.04     64.59 o 
   1   2   3     6865.92     7134.92    247.51 o 
   2   2   3     1838.02     1795.87     61.92 o 
   3   2   3       68.13       55.23      5.23 o 
   4   2   3      549.10      629.50     25.58 o 
   5   2   3      567.50      522.76     26.23 o 
   6   2   3      184.15      133.90     24.15 o 
   7   2   3      218.40      231.12     23.23 o 
   8   2   3      598.75      627.52     37.58 o 
   9   2   3       38.76       61.93     17.26 o 
  10   2   3       52.59       49.31     18.09 o 
  11   2   3       20.78       13.04     15.19 o 
  -8   3   3      329.93      358.46     35.69 o 
  -7   3   3        1.39        3.65     11.31 o 
  -6   3   3      767.54      861.48     34.16 o 
  -5   3   3       43.90       40.23     10.19 o 
  -4   3   3      309.59      297.56     17.67 o 
  -3   3   3       37.82       31.00      7.09 o 
  -2   3   3       23.30       14.39      4.95 o 
  -1   3   3      791.96      746.45     18.40 o 
   0   3   3       68.02       79.49      6.02 o 
   1   3   3       72.82       54.64      5.43 o 
   2   3   3       17.41       16.63      3.96 o 
   3   3   3       78.49       50.40     28.73 o 
   4   3   3       96.50       88.66     11.54 o 
   5   3   3      260.04      326.23     21.34 o 
   6   3   3       76.21       89.16     14.62 o 
   7   3   3       20.38       19.61     10.91 o 
   8   3   3       14.93       23.86     11.94 o 
   9   3   3      113.29      116.55     21.58 o 
  10   3   3        1.73        6.07     12.23 o 
  11   3   3        7.65        1.60     13.44 o 
  -8   4   3       95.88       82.89     22.09 o 
  -7   4   3       44.07       40.98     16.50 o 
  -6   4   3       28.89       40.48     15.15 o 
  -5   4   3        1.36       -0.97      6.57 o 
  -4   4   3        0.64        2.76      6.13 o 
  -3   4   3        5.19        7.68      5.58 o 
  -2   4   3      108.62      123.13     11.04 o 
  -1   4   3        3.51        6.84      4.03 o 
   0   4   3       56.24       63.59     10.22 o 
   1   4   3     3405.60     3517.66     90.06 o 
   2   4   3     6359.46     6722.52    223.61 o 
   3   4   3     1198.62     1005.49    200.98 o 
   4   4   3     1545.48     1500.06     40.88 o 
   5   4   3      693.42      740.50     31.77 o 
   6   4   3      100.55      101.86     15.58 o 
   7   4   3      286.61      320.35     25.78 o 
   8   4   3      360.00      327.04     28.65 o 
   9   4   3      299.38      331.04     31.91 o 
  10   4   3      251.88      241.66     30.75 o 
  11   4   3       92.77       92.53     23.97 o 
  -8   5   3      246.00      202.87     30.33 o 
  -7   5   3       50.97       57.17     21.93 o 
  -6   5   3      598.56      591.75     39.88 o 
  -5   5   3      406.79      337.06     39.56 o 
  -4   5   3      270.93      262.09     25.20 o 
  -3   5   3        2.10        1.13      5.55 o 
  -2   5   3      784.82      779.41     25.86 o 
  -1   5   3      108.17      117.75     10.57 o 
   0   5   3      174.07      187.63     12.17 o 
   1   5   3       74.54       82.22      8.55 o 
   2   5   3      304.60      303.65     14.24 o 
   3   5   3      712.29      604.53     99.44 o 
   4   5   3      238.75      220.98     14.37 o 
   5   5   3      198.80      235.46     19.47 o 
   6   5   3       23.35       30.56     14.13 o 
   7   5   3       82.93       79.15     16.02 o 
   8   5   3       15.72       11.75     16.18 o 
   9   5   3       15.66       15.84     12.99 o 
  10   5   3       69.39       74.64     21.13 o 
  -7   6   3        1.49        3.69     13.22 o 
  -6   6   3       58.67       42.71     17.14 o 
  -5   6   3       56.78       44.69     15.28 o 
  -4   6   3      289.77      275.47     27.72 o 
  -3   6   3     1020.81     1049.65     34.51 o 
  -2   6   3     1058.31      942.41     30.46 o 
  -1   6   3     2303.47     2253.08     90.92 o 
   0   6   3      291.56      274.43     15.60 o 
   1   6   3       41.75       39.70      7.64 o 
   2   6   3     1344.64     1395.03     39.48 o 
   3   6   3      937.02      927.65     52.89 o 
   4   6   3     1408.27     1421.78     32.35 o 
   5   6   3     1835.25     1936.00     53.93 o 
   6   6   3     2548.10     2599.82     66.28 o 
   7   6   3        1.00        0.87      8.36 o 
   8   6   3      243.36      237.03     26.19 o 
   9   6   3       18.75        7.84     12.49 o 
  10   6   3        0.22        2.51     19.37 o 
  -7   7   3        6.33       14.52     16.05 o 
  -6   7   3       28.73       33.43     17.02 o 
  -5   7   3        4.11       18.94     18.18 o 
  -4   7   3       62.48       69.96     18.16 o 
  -3   7   3      233.41      271.89     27.50 o 
  -2   7   3      740.15      724.70     29.15 o 
  -1   7   3      318.42      307.63     18.86 o 
   0   7   3       97.33       71.57     14.04 o 
   1   7   3       23.32       10.81      6.98 o 
   2   7   3        4.03        1.04      4.86 o 
   3   7   3       54.45       26.58     22.68 o 
   4   7   3       81.90       64.92      9.90 o 
   5   7   3       92.46       82.13     15.02 o 
   6   7   3      358.43      321.64     26.18 o 
   7   7   3       29.44       36.49     13.55 o 
   8   7   3       55.52       34.27     14.61 o 
   9   7   3       99.13      140.62     35.60 o 
  10   7   3       15.25       28.45     24.87 o 
  -6   8   3        5.98        0.28     13.54 o 
  -5   8   3      119.69      134.55     26.15 o 
  -4   8   3       35.84       27.27     14.93 o 
  -3   8   3       87.89      104.01     20.45 o 
  -2   8   3      204.80      172.86     26.67 o 
  -1   8   3      825.73      821.98     44.38 o 
   0   8   3      611.80      603.55     34.50 o 
   1   8   3      945.98      934.72     31.81 o 
   2   8   3      794.56      759.43     36.34 o 
   3   8   3      203.71      144.20     48.61 o 
   4   8   3      296.54      324.77     19.72 o 
   5   8   3       37.66       38.70     18.56 o 
   6   8   3       95.13      141.47     20.22 o 
   7   8   3        9.43       14.62     16.72 o 
   8   8   3       22.30       39.06     22.07 o 
   9   8   3       95.44       82.43     30.36 o 
  -5   9   3        5.75       12.69     14.46 o 
  -4   9   3        0.28       -2.62     11.69 o 
  -3   9   3        0.45       -6.40      9.30 o 
  -2   9   3       74.36       87.17     19.79 o 
  -1   9   3      353.53      368.53     31.34 o 
   0   9   3        0.52       -4.86      8.01 o 
   1   9   3        3.36        6.59      7.21 o 
   2   9   3        2.18        3.23      6.60 o 
   3   9   3       18.88       20.46      9.58 o 
   4   9   3        8.98        6.17      7.60 o 
   5   9   3       67.44       58.86     14.55 o 
   6   9   3       57.89       52.28     22.67 o 
   7   9   3      115.08      108.08     30.49 o 
   8   9   3        7.93        0.02     16.85 o 
   9   9   3       60.33       99.87     34.05 o 
  -4  10   3      110.75       91.14     23.86 o 
  -3  10   3      146.44      112.69     24.69 o 
  -2  10   3      164.40      174.86     26.26 o 
  -1  10   3      232.69      237.20     28.24 o 
   0  10   3      668.42      629.33     40.13 o 
   1  10   3       16.11       26.37     13.43 o 
   2  10   3      431.09      491.07     26.92 o 
   3  10   3      141.55      122.71     35.87 o 
   4  10   3      432.30      389.83     85.33 o 
   5  10   3      260.38      279.77     39.87 o 
   6  10   3       69.79       64.37     25.82 o 
   7  10   3       22.74       38.09     23.10 o 
   8  10   3        0.43        7.64     20.91 o 
  -3  11   3        1.92        6.72     14.11 o 
  -2  11   3       25.51       14.90     15.24 o 
  -1  11   3       15.12       21.70     14.59 o 
   0  11   3        1.85        5.58     11.71 o 
   1  11   3        3.02        0.64     10.61 o 
   2  11   3      156.32      146.46     22.38 o 
   3  11   3      117.59      144.38     21.96 o 
   4  11   3      145.30      178.20     33.98 o 
   5  11   3      375.10      359.74     46.44 o 
   6  11   3      320.05      270.31     43.22 o 
   7  11   3      194.47      190.06     40.49 o 
  -1  12   3       79.17       82.83     23.23 o 
   0  12   3      382.48      345.70     53.59 o 
   1  12   3       14.95        9.77     13.44 o 
   2  12   3       32.50       42.29     26.23 o 
   5  12   3       13.65        9.48     19.83 o 
  -4 -11   4      107.56       80.96     22.38 o 
  -3 -11   4      135.12      163.27     28.26 o 
  -2 -11   4       92.43       95.57     23.63 o 
  -1 -11   4       71.72       78.55     21.52 o 
   0 -11   4       12.13       14.59     14.75 o 
   1 -11   4        3.50        0.15     11.29 o 
   2 -11   4       61.75       33.25     17.69 o 
   3 -11   4       78.88       65.75     21.88 o 
  -5 -10   4        7.67       16.20     20.00 o 
  -4 -10   4       14.85       21.91     14.37 o 
  -3 -10   4        7.01        1.62     12.31 o 
  -2 -10   4       85.70       97.29     21.93 o 
  -1 -10   4      147.47      148.31     25.18 o 
   0 -10   4       56.38       38.34     16.56 o 
   1 -10   4        1.13       -1.51     11.14 o 
   2 -10   4        2.96       -0.94     11.59 o 
   3 -10   4        1.31        7.93     13.40 o 
   4 -10   4       19.70       17.63     15.12 o 
  -6  -9   4        8.44       25.11     23.53 o 
  -5  -9   4       14.29       20.26     14.43 o 
  -4  -9   4       20.30       15.31     12.00 o 
  -3  -9   4       12.26        7.56     11.00 o 
  -2  -9   4      173.92      164.26     23.99 o 
  -1  -9   4      434.39      380.55     32.15 o 
   0  -9   4      823.69      785.42     67.73 o 
   1  -9   4      675.82      702.94     60.49 o 
   2  -9   4       22.67       27.93     14.28 o 
   3  -9   4      237.16      236.04     29.12 o 
   4  -9   4       88.96       83.74     22.13 o 
   5  -9   4       56.40       62.89     16.86 o 
   6  -9   4       88.32      115.57     21.25 o 
  -7  -8   4       61.29       70.48     30.51 o 
  -6  -8   4       75.86       69.09     28.05 o 
  -5  -8   4       24.11       12.45     12.17 o 
  -4  -8   4       46.60       48.38     16.33 o 
  -3  -8   4       22.71       15.98     10.62 o 
  -2  -8   4       20.39       28.06     12.37 o 
  -1  -8   4      349.45      329.13     28.13 o 
   0  -8   4        7.15        6.83      9.75 o 
   1  -8   4      195.14      194.93     35.31 o 
   2  -8   4        1.23       -3.52      7.51 o 
   3  -8   4       98.62      118.30     21.35 o 
   4  -8   4        8.85        8.46      9.25 o 
   5  -8   4        2.56        5.49      9.23 o 
   6  -8   4        1.24        1.56     10.68 o 
   7  -8   4        3.25       10.78     12.27 o 
  -8  -7   4        3.90        3.04     20.60 o 
  -7  -7   4       83.68       62.31     28.52 o 
  -6  -7   4      319.00      251.46     42.26 o 
  -5  -7   4      158.53      146.28     22.17 o 
  -4  -7   4      570.32      534.26     46.35 o 
  -3  -7   4      180.89      165.32     21.56 o 
  -2  -7   4      132.98      137.15     21.84 o 
  -1  -7   4      110.44      106.88     17.73 o 
   0  -7   4     1036.12     1001.29     44.48 o 
   1  -7   4      760.60      779.27     39.51 o 
   2  -7   4      331.65      346.10     21.28 o 
   3  -7   4      592.43      582.00     32.30 o 
   4  -7   4      383.11      337.70     23.67 o 
   5  -7   4      402.13      401.81     26.65 o 
   6  -7   4        2.29        7.42     10.10 o 
   7  -7   4      130.74      128.70     20.57 o 
  -8  -6   4       10.96       14.67     20.57 o 
  -7  -6   4       63.24       48.43     25.09 o 
  -6  -6   4      312.56      319.78     29.65 o 
  -5  -6   4       52.23       45.28     14.56 o 
  -4  -6   4      953.40     1002.46     44.37 o 
  -3  -6   4      121.45      119.49     17.72 o 
  -2  -6   4      318.82      328.94     26.11 o 
  -1  -6   4       46.94       32.95     11.70 o 
   0  -6   4       19.19       33.45     11.02 o 
   1  -6   4      112.09      113.25     12.16 o 
   2  -6   4        9.50        3.54      5.74 o 
   3  -6   4      107.13      105.68     13.70 o 
   4  -6   4       75.52       58.79     11.95 o 
   5  -6   4      613.80      565.28     31.07 o 
   6  -6   4      226.22      258.27     23.15 o 
   7  -6   4      141.22      143.61     19.77 o 
   8  -6   4       51.80       63.84     20.50 o 
  -8  -5   4       19.57        3.23     18.63 o 
  -7  -5   4        3.72        0.07     16.06 o 
  -6  -5   4       41.29       58.39     15.67 o 
  -5  -5   4       62.19       51.45     13.95 o 
  -4  -5   4      922.60      956.31     58.16 o 
  -3  -5   4      384.77      428.25     27.46 o 
  -2  -5   4     1229.45     1311.02     44.97 o 
  -1  -5   4      350.62      335.62     23.18 o 
   0  -5   4     1380.82     1276.43     27.18 o 
   1  -5   4      130.37      142.47     11.93 o 
   2  -5   4       12.94        5.99      5.18 o 
   3  -5   4       21.59       25.40     11.38 o 
   4  -5   4        9.77        7.09      6.59 o 
   5  -5   4       55.48       58.52     11.81 o 
   6  -5   4      325.40      334.80     23.37 o 
   7  -5   4      198.94      192.60     20.70 o 
   8  -5   4      138.90      152.54     26.19 o 
   9  -5   4       45.39       44.81     18.97 o 
  -9  -4   4        0.69        9.44     20.40 o 
  -8  -4   4        4.92        8.51     17.46 o 
  -7  -4   4       52.23       55.84     24.65 o 
  -6  -4   4        1.66        4.32      8.62 o 
  -5  -4   4      238.18      249.85     23.57 o 
  -4  -4   4       66.57       82.65     14.77 o 
  -3  -4   4       58.17       62.22     12.65 o 
  -2  -4   4      219.69      206.47     18.36 o 
  -1  -4   4      155.92      164.44     30.17 o 
   0  -4   4     4075.92     3907.66     43.32 o 
   1  -4   4      103.35      115.00     10.05 o 
   2  -4   4      666.05      652.19     22.86 o 
   3  -4   4      158.74      152.45     30.23 o 
   4  -4   4        0.71        2.59      5.51 o 
   5  -4   4       51.93       56.42     11.03 o 
   6  -4   4      652.31      690.06     30.53 o 
   7  -4   4      603.68      602.04     39.23 o 
   8  -4   4      382.40      351.38     34.69 o 
   9  -4   4       97.64      119.66     25.15 o 
  -9  -3   4       88.87      131.54     36.41 o 
  -8  -3   4       46.80       56.60     26.47 o 
  -7  -3   4       90.34      136.23     30.73 o 
  -6  -3   4      245.50      104.07    131.87 o 
  -5  -3   4      136.90      167.10     19.47 o 
  -4  -3   4        5.65        5.14      7.24 o 
  -3  -3   4      225.36      233.32     18.53 o 
  -2  -3   4     1174.39     1181.75     37.60 o 
  -1  -3   4      216.48      224.20     16.79 o 
   0  -3   4      663.96      642.63     16.84 o 
   1  -3   4     1496.13     1552.09     29.60 o 
   2  -3   4      242.91      253.13     13.86 o 
   3  -3   4       70.02       71.91      9.36 o 
   4  -3   4     1098.74     1049.34     46.37 o 
   5  -3   4        8.70        5.22      6.09 o 
   6  -3   4       10.13        8.85      7.40 o 
   7  -3   4        8.59        1.29      8.78 o 
   8  -3   4       66.14       47.40     17.06 o 
   9  -3   4       57.40       50.99     18.22 o 
  10  -3   4        0.25       -0.33     13.43 o 
  -9  -2   4        0.59      -10.04     19.42 o 
  -8  -2   4       19.88        9.58     19.16 o 
  -7  -2   4       19.32       25.61     17.93 o 
  -6  -2   4        0.46        8.47      9.20 o 
  -5  -2   4        3.86       16.13      9.45 o 
  -4  -2   4        0.83       -0.84      4.55 o 
  -3  -2   4       42.77       48.17      7.84 o 
  -2  -2   4       34.17       34.95      5.49 o 
  -1  -2   4      152.92      149.13      8.55 o 
   0  -2   4      134.01      133.46      8.41 o 
   1  -2   4     4975.46     5097.39     60.04 o 
   2  -2   4     3682.54     3782.52    105.59 o 
   3  -2   4     1996.08     2113.18     95.40 o 
   4  -2   4     3285.44     3196.14    116.14 o 
   5  -2   4      124.97      129.43     12.74 o 
   6  -2   4     1008.22      984.37     39.72 o 
   7  -2   4       91.53       94.00     18.09 o 
   8  -2   4      319.64      294.17     29.82 o 
   9  -2   4      258.79      254.83     30.46 o 
  10  -2   4      176.59      178.69     30.95 o 
  -8  -1   4       12.92        9.99     17.73 o 
  -7  -1   4      287.14      128.87    154.10 o 
  -6  -1   4      586.49      519.99     47.88 o 
  -5  -1   4     1062.89     1051.90     31.73 o 
  -4  -1   4      379.26      378.18     25.42 o 
  -3  -1   4      218.91      195.28     12.15 o 
  -2  -1   4      323.31      319.59     20.92 o 
  -1  -1   4      113.84      129.37      8.55 o 
   0  -1   4       85.58       85.95      7.87 o 
   1  -1   4     2672.54     2556.87     33.74 o 
   2  -1   4     1355.54     1300.71     37.72 o 
   3  -1   4      814.61      940.44     26.42 o 
   4  -1   4      589.11      545.31     26.81 o 
   5  -1   4      406.22      399.00     20.28 o 
   6  -1   4       15.96       14.75      9.17 o 
   7  -1   4       81.76      103.60     18.25 o 
   8  -1   4        4.14       -2.55      8.96 o 
   9  -1   4        4.50        2.20     10.98 o 
  10  -1   4      111.91      129.66     25.52 o 
  -7   0   4       21.88       27.75     10.56 o 
  -6   0   4        1.88       -2.49      6.77 o 
  -5   0   4        0.69        5.64      6.41 o 
  -4   0   4      134.62      152.73     13.11 o 
  -3   0   4     1115.71     1085.85     41.41 o 
  -2   0   4      137.28      124.25      9.21 o 
  -1   0   4     1569.16     1605.06     47.24 o 
   0   0   4       41.53       37.17      4.81 o 
   1   0   4      559.80      493.88     19.28 o 
   2   0   4       12.84        7.14      3.52 o 
   3   0   4      145.97      138.09     10.18 o 
   4   0   4      944.63      907.58     22.94 o 
   5   0   4     2567.78     2728.14    105.08 o 
   6   0   4     2343.88     2308.03     61.54 o 
   7   0   4      815.94      850.02     54.84 o 
   8   0   4      585.03      562.74     55.57 o 
   9   0   4      158.90      151.28     48.72 o 
  10   0   4       16.51       29.75     15.95 o 
  -8   1   4       35.90       44.89     24.47 o 
  -7   1   4       15.04        7.99     11.04 o 
  -6   1   4      100.18      111.75     14.28 o 
  -5   1   4       26.61       26.57      8.74 o 
  -4   1   4        4.69        6.12      5.52 o 
  -3   1   4      135.14      130.85     10.79 o 
  -2   1   4       35.03       31.87      5.73 o 
  -1   1   4     2986.23     3001.95    175.02 o 
   0   1   4        6.52        7.56      5.40 o 
   1   1   4        7.16       10.48      3.17 o 
   2   1   4      167.16      142.81      9.69 o 
   3   1   4      432.25      403.95     31.33 o 
   4   1   4        9.43        8.84      3.91 o 
   5   1   4       64.20       64.16      6.92 o 
   6   1   4        3.85        0.35      6.27 o 
   7   1   4      116.06       99.44     17.22 o 
   8   1   4      234.49      234.05     25.83 o 
   9   1   4      209.74      209.03     27.09 o 
  10   1   4       31.87       18.66     14.70 o 
  11   1   4       14.13       24.76     17.07 o 
  -8   2   4        0.52        5.31     12.18 o 
  -7   2   4        9.12        6.24     11.07 o 
  -6   2   4      183.31      199.26     23.71 o 
  -5   2   4      164.98      151.50     15.20 o 
  -4   2   4        8.85        6.25      5.83 o 
  -3   2   4       23.57       16.83      5.92 o 
  -2   2   4       13.04        8.06      4.15 o 
  -1   2   4       54.70       63.79      5.51 o 
   0   2   4      969.64      839.61     37.65 o 
   1   2   4     3262.68     3184.03    135.04 o 
   2   2   4     2037.58     1912.79     58.72 o 
   3   2   4        2.16        4.10      3.18 o 
   4   2   4     1551.91     1572.62     60.38 o 
   5   2   4      197.48      202.22     17.79 o 
   6   2   4        3.78        4.10      7.31 o 
   7   2   4       95.60      115.01     18.32 o 
   8   2   4       82.69       70.09     17.00 o 
   9   2   4      273.75      286.29     39.69 o 
  10   2   4      131.22      137.17     25.13 o 
  11   2   4       69.84       75.96     22.48 o 
  -8   3   4        7.42       -0.35     13.15 o 
  -7   3   4        0.60       -0.98     11.64 o 
  -6   3   4       38.08       52.69     15.73 o 
  -5   3   4      747.86      760.38     39.63 o 
  -4   3   4        7.89        8.07      6.42 o 
  -3   3   4       16.56       21.27      6.86 o 
  -2   3   4        0.57        2.44      4.03 o 
  -1   3   4        0.59       -1.31      2.83 o 
   0   3   4      828.43      830.71     29.62 o 
   1   3   4      108.86      132.36      7.22 o 
   2   3   4      637.87      625.41     16.88 o 
   3   3   4        9.70        5.10      3.61 o 
   4   3   4        1.45        1.78      3.00 o 
   5   3   4       30.26       36.83     14.94 o 
   6   3   4      357.25      350.18     24.75 o 
   7   3   4      203.76      181.85     21.44 o 
   8   3   4      187.40      171.08     22.96 o 
   9   3   4      130.71      138.66     23.16 o 
  10   3   4       55.16       39.15     17.30 o 
  11   3   4      251.53      250.50     36.31 o 
  -8   4   4       23.70       20.17     16.53 o 
  -7   4   4        4.24        4.13     11.93 o 
  -6   4   4       48.55       47.34     15.99 o 
  -5   4   4      639.56      634.58     37.96 o 
  -4   4   4      926.07      834.76     50.49 o 
  -3   4   4     1193.47     1137.29     44.20 o 
  -2   4   4      367.04      347.43     16.47 o 
  -1   4   4     1095.61     1083.72     24.32 o 
   0   4   4      484.85      514.89     17.43 o 
   1   4   4     1151.66     1172.88     28.26 o 
   2   4   4     1576.97     1665.08     40.68 o 
   3   4   4      642.84      679.06     22.16 o 
   4   4   4      614.43      534.53     19.61 o 
   5   4   4      215.94      203.37     18.38 o 
   6   4   4      923.75      872.47     38.07 o 
   7   4   4        0.90       10.53     10.90 o 
   8   4   4       88.88      102.46     19.09 o 
   9   4   4       69.41       72.90     18.78 o 
  10   4   4        3.13       -0.68     12.42 o 
  11   4   4        0.83        3.56     13.69 o 
  -7   5   4        0.31       -0.14     12.20 o 
  -6   5   4       42.79       17.58     12.77 o 
  -5   5   4        3.98        1.02     12.62 o 
  -4   5   4       24.59       11.82     10.16 o 
  -3   5   4       55.55       82.59     16.21 o 
  -2   5   4        1.19        0.38      6.72 o 
  -1   5   4       43.93       49.29     12.25 o 
   0   5   4       84.70       84.68      8.67 o 
   1   5   4       65.02       66.92      7.95 o 
   2   5   4       14.11       22.92      5.87 o 
   3   5   4      144.51      157.02     14.45 o 
   4   5   4       42.96       49.00      7.57 o 
   5   5   4       73.21       62.46     12.65 o 
   6   5   4      565.87      570.70     31.97 o 
   7   5   4      874.25      840.47     40.93 o 
   8   5   4       93.17       87.36     18.51 o 
   9   5   4      182.43      216.12     27.67 o 
  10   5   4       23.06       23.34     15.70 o 
  -7   6   4       44.78       47.40     19.97 o 
  -6   6   4        2.74       -5.32     11.28 o 
  -5   6   4      177.34      133.17     23.09 o 
  -4   6   4      108.06       88.50     18.77 o 
  -3   6   4      287.49      287.28     35.92 o 
  -2   6   4      442.87      430.82     29.94 o 
  -1   6   4     1418.38     1418.12     53.44 o 
   0   6   4      365.91      349.26     17.31 o 
   1   6   4      877.87      892.09     26.07 o 
   2   6   4      874.42      572.68    248.87 o 
   3   6   4        7.15        3.95      4.96 o 
   4   6   4      310.64      334.51     16.81 o 
   5   6   4       32.95       19.26      9.47 o 
   6   6   4       72.35       78.90     15.48 o 
   7   6   4       27.10       17.40     11.41 o 
   8   6   4        7.36        8.44     11.11 o 
   9   6   4       68.71       76.40     20.60 o 
  10   6   4        3.80        8.74     14.33 o 
  -6   7   4        2.53        3.88     12.85 o 
  -5   7   4        7.91        6.35     11.66 o 
  -4   7   4        1.87       11.79     10.57 o 
  -3   7   4       40.96       39.73     19.55 o 
  -2   7   4      281.74      281.91     56.42 o 
  -1   7   4      242.11      215.96     23.24 o 
   0   7   4      186.08      154.17     19.35 o 
   1   7   4       43.03       60.04      9.78 o 
   2   7   4      619.45      636.93     24.33 o 
   3   7   4      873.68      891.03     28.59 o 
   4   7   4       52.11       42.54      8.89 o 
   5   7   4       25.40       29.15     15.72 o 
   6   7   4        5.43       20.22     11.23 o 
   7   7   4        4.51        2.04      9.63 o 
   8   7   4        2.23        5.04     10.42 o 
   9   7   4      159.10      197.68     27.56 o 
  10   7   4      144.10      161.10     39.35 o 
  -5   8   4      245.73      240.82     31.80 o 
  -4   8   4      269.03      230.99     42.10 o 
  -3   8   4      170.17      137.56     23.18 o 
  -2   8   4       36.78       16.31     11.66 o 
  -1   8   4      107.65       97.41     18.52 o 
   0   8   4       76.89       82.19     16.68 o 
   1   8   4       38.40       49.40     13.63 o 
   2   8   4      641.80      684.30     28.77 o 
   3   8   4      277.13      280.22     18.30 o 
   4   8   4      168.35      171.05     19.74 o 
   5   8   4      208.35      193.08     21.64 o 
   6   8   4        0.60       -1.36      8.57 o 
   7   8   4        0.44       -2.37     10.00 o 
   8   8   4        1.88        0.76     10.44 o 
   9   8   4       22.00        7.19     19.88 o 
  -4   9   4        0.38       -1.63     16.91 o 
  -3   9   4      264.23      162.73     26.64 o 
  -2   9   4      185.94      160.49     24.81 o 
  -1   9   4      310.34      247.07     28.03 o 
   0   9   4      193.15      169.96     22.91 o 
   1   9   4        1.72        5.79      9.03 o 
   2   9   4      170.24      184.39     22.11 o 
   3   9   4      204.68      257.35     19.54 o 
   4   9   4       73.56       96.31     16.65 o 
   5   9   4      233.52      245.95     24.93 o 
   6   9   4      473.64      522.51     40.41 o 
   7   9   4      251.69      239.47     39.16 o 
   8   9   4       38.13       64.80     27.12 o 
   9   9   4       37.33       16.15     21.02 o 
  -3  10   4      211.61      190.94     29.93 o 
  -2  10   4      334.40      346.67     35.41 o 
  -1  10   4      234.21      225.92     28.98 o 
   0  10   4      262.23      259.69     29.06 o 
   1  10   4       15.58        1.67      9.83 o 
   2  10   4        1.18       -5.22      8.48 o 
   3  10   4      162.14       43.97     55.83 o 
   4  10   4        9.18        6.00      9.91 o 
   5  10   4       18.02       12.93     11.20 o 
   6  10   4       30.75        7.64     16.82 o 
   7  10   4        0.38        3.03     15.94 o 
   8  10   4        0.82       -4.04     15.84 o 
  -2  11   4      187.96      155.85     27.83 o 
  -1  11   4       79.35       89.79     23.02 o 
   0  11   4      119.73      150.02     25.52 o 
   1  11   4      390.42      408.48     35.50 o 
   2  11   4      131.94      102.74     39.86 o 
   3  11   4      315.56      302.87     43.15 o 
   4  11   4      188.56      150.42     32.99 o 
   6  11   4       47.24       45.22     23.41 o 
   7  11   4      105.71      154.55     37.29 o 
   0  12   4       24.49       41.69     18.30 o 
   1  12   4       62.64       47.66     19.44 o 
   2  12   4        2.61        2.42     12.62 o 
  -2 -11   5       62.35       75.95     22.51 o 
  -1 -11   5       88.48      102.04     24.40 o 
   0 -11   5        7.45        0.31     13.62 o 
   1 -11   5       28.23       33.78     17.64 o 
   2 -11   5       22.80       21.52     16.81 o 
  -4 -10   5       37.83       29.50     16.38 o 
  -3 -10   5        1.32       -3.63     12.02 o 
  -2 -10   5       90.94       77.80     21.56 o 
  -1 -10   5        2.95        4.07     12.44 o 
   0 -10   5       33.05       42.20     17.22 o 
   1 -10   5       26.53       14.87     14.15 o 
   2 -10   5        1.48        3.05     11.88 o 
   3 -10   5       66.85       63.52     20.30 o 
   4 -10   5        0.36        2.07     12.68 o 
  -6  -9   5      112.90      138.60     39.37 o 
  -5  -9   5       11.33        7.57     14.09 o 
  -4  -9   5       92.84       96.28     22.15 o 
  -3  -9   5       49.96       55.62     17.98 o 
  -2  -9   5       14.63        3.35     10.77 o 
  -1  -9   5       18.26       26.29     14.04 o 
   0  -9   5       21.33       21.41     13.01 o 
   1  -9   5        1.96        5.31     11.38 o 
   2  -9   5       42.63       42.25     16.60 o 
   3  -9   5      113.32      116.04     23.44 o 
   4  -9   5      201.88      195.53     29.26 o 
   5  -9   5      100.61       94.10     24.11 o 
  -6  -8   5        0.37        3.87     18.49 o 
  -5  -8   5        0.57       -1.73     11.10 o 
  -4  -8   5       30.95       19.09     13.93 o 
  -3  -8   5      121.42      105.02     20.84 o 
  -2  -8   5      122.38      111.62     20.81 o 
  -1  -8   5      107.04       91.62     19.11 o 
   0  -8   5      150.08      164.33     23.59 o 
   1  -8   5       14.97       25.57     16.87 o 
   2  -8   5        6.50        2.57     11.97 o 
   3  -8   5      104.80      102.75     21.15 o 
   4  -8   5      110.07      107.43     21.98 o 
   5  -8   5      359.64      349.19     27.89 o 
   6  -8   5       86.04       82.78     18.55 o 
  -7  -7   5        9.22       10.51     22.01 o 
  -6  -7   5       23.53       18.73     20.62 o 
  -5  -7   5        0.44        3.53     11.07 o 
  -4  -7   5      314.04      354.93     31.05 o 
  -3  -7   5      279.50      273.26     27.11 o 
  -2  -7   5      655.18      706.13     39.47 o 
  -1  -7   5      824.15      852.12     42.99 o 
   0  -7   5     1097.48     1029.20     46.82 o 
   1  -7   5       36.16       43.64     13.96 o 
   2  -7   5       28.93       19.68     15.28 o 
   3  -7   5      182.23      191.08     40.73 o 
   4  -7   5       99.01      100.01     15.43 o 
   5  -7   5        9.51        5.59      8.80 o 
   6  -7   5      155.08      160.52     20.73 o 
   7  -7   5        0.55        5.36     10.74 o 
  -7  -6   5       46.48       25.68     23.80 o 
  -6  -6   5       52.83       46.90     16.42 o 
  -5  -6   5        7.17       16.37     12.16 o 
  -4  -6   5        0.27       -0.69      8.96 o 
  -3  -6   5      293.00      268.42     33.35 o 
  -2  -6   5      449.70      412.59     32.12 o 
  -1  -6   5      614.49      550.46     32.87 o 
   0  -6   5     1240.62     1214.15     47.59 o 
   1  -6   5     1185.03     1125.27     46.16 o 
   2  -6   5       73.06       65.57     11.01 o 
   3  -6   5      193.11      181.12     16.88 o 
   4  -6   5       97.18       46.50     33.82 o 
   5  -6   5       46.08       51.10     12.30 o 
   6  -6   5       23.84       22.63     13.00 o 
   7  -6   5       11.79       22.05     14.75 o 
   8  -6   5       40.70       43.99     18.39 o 
  -8  -5   5      103.19      108.30     34.66 o 
  -7  -5   5      126.75      113.37     32.45 o 
  -6  -5   5      567.75      549.15     36.99 o 
  -5  -5   5       79.58       94.04     18.24 o 
  -4  -5   5       20.97       39.05     13.29 o 
  -3  -5   5        5.16        1.14      8.11 o 
  -2  -5   5       18.47       32.21     11.60 o 
  -1  -5   5       88.59      107.71     16.27 o 
   0  -5   5      450.86      466.90     28.09 o 
   1  -5   5      806.05      812.88     25.75 o 
   2  -5   5      166.53      148.03     13.74 o 
   3  -5   5       48.70       53.56     10.40 o 
   4  -5   5       65.04       56.49     11.57 o 
   5  -5   5      199.32      221.83     19.56 o 
   6  -5   5      138.55      108.34     15.90 o 
   7  -5   5      115.28      122.82     22.49 o 
   8  -5   5       17.99        5.04     12.03 o 
   9  -5   5        0.60       -3.38     13.60 o 
  -8  -4   5        0.30        8.51     20.14 o 
  -7  -4   5      161.50      181.76     36.81 o 
  -6  -4   5      215.77      220.48     25.15 o 
  -5  -4   5      244.62      292.09     26.02 o 
  -4  -4   5      435.16      440.38     29.25 o 
  -3  -4   5       89.47       97.25     15.85 o 
  -2  -4   5        2.63        0.31      7.14 o 
  -1  -4   5      279.57      307.85     26.06 o 
   0  -4   5      103.31      100.84      8.75 o 
   1  -4   5     1539.29     1465.37     32.07 o 
   2  -4   5      164.83      165.50     13.41 o 
   3  -4   5      155.52      150.20     13.88 o 
   4  -4   5     1738.28     1655.28     79.67 o 
   5  -4   5      617.89      573.14     30.01 o 
   6  -4   5      636.03      633.53     29.71 o 
   7  -4   5        0.59        4.52     10.18 o 
   8  -4   5        0.40        0.63     10.78 o 
   9  -4   5       47.57       36.91     17.40 o 
  -8  -3   5        1.65        4.13     18.68 o 
  -7  -3   5       42.11       30.86     14.26 o 
  -6  -3   5      184.57      186.07     35.37 o 
  -5  -3   5       10.78       14.12     10.58 o 
  -4  -3   5      503.40      525.83     30.45 o 
  -3  -3   5      381.78      416.20     26.29 o 
  -2  -3   5     1081.00     1126.85     39.28 o 
  -1  -3   5       16.26       20.51      8.10 o 
   0  -3   5      307.03      337.72     13.89 o 
   1  -3   5      383.18      406.30     16.63 o 
   2  -3   5     1701.15     1675.40     43.25 o 
   3  -3   5       50.64       21.67     18.53 o 
   4  -3   5       47.40       42.18      8.99 o 
   5  -3   5      894.80      898.65     57.94 o 
   6  -3   5      199.45      220.17     18.54 o 
   7  -3   5      407.35      390.10     31.59 o 
   8  -3   5        0.35        4.64     10.65 o 
   9  -3   5        0.23        7.90     12.60 o 
  10  -3   5       14.50       15.93     15.67 o 
  -7  -2   5        8.96        7.60     12.13 o 
  -6  -2   5       31.74       31.99     13.43 o 
  -5  -2   5       45.67       53.25     14.11 o 
  -4  -2   5      133.98      119.47     16.52 o 
  -3  -2   5     1468.89     1525.51     83.06 o 
  -2  -2   5      671.81      663.19     19.86 o 
  -1  -2   5     1725.99     1697.23     71.77 o 
   0  -2   5     2830.32     2898.96     38.77 o 
   1  -2   5     1227.76     1005.21    185.54 o 
   2  -2   5     2930.61     2880.07     66.60 o 
   3  -2   5      216.37      211.93     13.62 o 
   4  -2   5      318.62      305.55     24.19 o 
   5  -2   5     1164.85     1237.02     73.24 o 
   6  -2   5     1489.63     1455.66     39.44 o 
   7  -2   5      414.40      392.06     58.65 o 
   8  -2   5      930.80      868.58     47.37 o 
   9  -2   5      262.15      226.46     29.39 o 
  10  -2   5      100.11      100.40     24.31 o 
  -7  -1   5       45.96       23.65     18.87 o 
  -6  -1   5      522.41      573.83     34.70 o 
  -5  -1   5        0.37       -1.75      8.43 o 
  -4  -1   5        3.61        1.99      5.77 o 
  -3  -1   5       49.44       50.28      8.26 o 
  -2  -1   5      117.18      102.73      9.49 o 
  -1  -1   5      145.37      148.39     14.64 o 
   0  -1   5     1087.93     1048.78     40.62 o 
   1  -1   5     3031.15     3131.02     53.11 o 
   2  -1   5      720.85      683.46     37.06 o 
   3  -1   5      200.01      209.10     12.83 o 
   4  -1   5        5.84       10.93      5.34 o 
   5  -1   5        3.77        8.22      5.73 o 
   6  -1   5        2.02        0.19      7.85 o 
   7  -1   5      813.64      830.55     42.33 o 
   8  -1   5      159.76      154.20     23.31 o 
   9  -1   5       90.21      101.00     32.17 o 
  10  -1   5       75.83       52.83     23.79 o 
  -7   0   5       52.70       55.83     24.94 o 
  -6   0   5      110.95       99.55     26.73 o 
  -5   0   5      144.20      144.99     17.32 o 
  -4   0   5        6.85       11.07      6.51 o 
  -3   0   5      128.70      137.20     12.78 o 
  -2   0   5     1054.30     1038.51     49.97 o 
  -1   0   5      683.72      679.45     20.54 o 
   0   0   5     2452.97     2323.21    111.80 o 
   1   0   5     3559.44     3513.61     41.18 o 
   2   0   5     4123.69     3985.56     49.48 o 
   3   0   5      299.49      256.18     89.75 o 
   4   0   5     1614.02     1561.70     88.09 o 
   5   0   5      718.22      745.42     28.91 o 
   6   0   5      208.01      205.27     21.38 o 
   7   0   5       20.68       34.19     12.94 o 
   8   0   5       64.98       58.26     16.41 o 
   9   0   5       29.19       10.00     11.80 o 
  10   0   5        1.23       -4.84     11.26 o 
  -7   1   5       24.34       14.83     19.00 o 
  -6   1   5       33.43       22.07     12.21 o 
  -5   1   5      365.12      317.26     25.71 o 
  -4   1   5      104.46      100.64     11.88 o 
  -3   1   5        2.31        5.48      5.15 o 
  -2   1   5      156.00      197.25     32.78 o 
  -1   1   5        6.45        1.37      3.25 o 
   0   1   5      389.94      388.17     23.48 o 
   1   1   5      185.31      175.57      9.10 o 
   2   1   5     1588.00     1555.82     28.47 o 
   3   1   5      741.74      755.44     20.77 o 
   4   1   5      136.75      120.30      9.76 o 
   5   1   5      583.26      641.73     25.32 o 
   6   1   5      128.24      122.49     17.00 o 
   7   1   5       20.00       27.88     12.02 o 
   8   1   5        6.53       10.31     10.61 o 
   9   1   5       29.33       20.93     13.67 o 
  10   1   5        5.72        6.60     12.84 o 
  11   1   5       78.63      114.85     26.93 o 
  -8   2   5        0.93        9.12     20.78 o 
  -7   2   5        8.88        7.29     11.86 o 
  -6   2   5       31.88       49.13     15.48 o 
  -5   2   5      120.97      110.88     18.58 o 
  -4   2   5      335.76      293.29     24.66 o 
  -3   2   5      153.11      142.01     17.56 o 
  -2   2   5      200.56      185.25     11.33 o 
  -1   2   5       46.24       53.02     10.60 o 
   0   2   5      952.10      933.70     46.28 o 
   1   2   5      174.55      176.55     14.49 o 
   2   2   5      292.26      264.67     11.66 o 
   3   2   5       93.02       97.47      8.52 o 
   4   2   5      638.67      607.91     18.64 o 
   5   2   5      240.62      226.84     19.16 o 
   6   2   5      585.64      554.76     30.99 o 
   7   2   5       15.87       22.36     10.91 o 
   8   2   5        0.44        2.47      8.78 o 
   9   2   5        7.86       12.04     12.93 o 
  10   2   5      134.36      134.73     25.62 o 
  11   2   5       21.16        5.74     14.65 o 
  -7   3   5       30.48       23.61     15.24 o 
  -6   3   5        8.26       11.07     11.97 o 
  -5   3   5       62.47       55.88     15.70 o 
  -4   3   5      150.54      158.91     20.66 o 
  -3   3   5        5.13        8.07      8.47 o 
  -2   3   5       13.93        6.86      6.94 o 
  -1   3   5      850.17      891.56     43.70 o 
   0   3   5      124.78      139.00     15.11 o 
   1   3   5      359.11      361.38     21.30 o 
   2   3   5     1112.74     1117.61     34.28 o 
   3   3   5       22.26       28.44      5.66 o 
   4   3   5      216.22      209.86     11.86 o 
   5   3   5     1037.87     1025.55     67.32 o 
   6   3   5      591.57      590.87     31.91 o 
   7   3   5     1407.63     1413.33     51.98 o 
   8   3   5      455.52      421.01     32.01 o 
   9   3   5      654.81      697.35     43.45 o 
  10   3   5      238.15      233.37     30.50 o 
  11   3   5       57.03       32.48     18.65 o 
  -7   4   5      109.22      111.30     24.03 o 
  -6   4   5      103.80       62.49     18.47 o 
  -5   4   5      407.29      364.74     31.16 o 
  -4   4   5      104.06       97.06     18.20 o 
  -3   4   5       42.43       46.98     13.75 o 
  -2   4   5      317.04      300.22     23.90 o 
  -1   4   5      350.30      335.56     23.62 o 
   0   4   5     1952.87     1872.25     50.33 o 
   1   4   5        3.12        1.13      2.78 o 
   2   4   5     2576.11     2622.41     96.95 o 
   3   4   5       16.21       24.20      5.90 o 
   4   4   5      556.42      579.46     28.73 o 
   5   4   5      158.80       46.27     75.76 o 
   6   4   5        0.60        4.26      7.83 o 
   7   4   5      153.13      127.79     21.93 o 
   8   4   5        0.65        1.24      9.34 o 
   9   4   5      354.80      338.57     32.88 o 
  10   4   5        7.14        7.33     13.59 o 
  -7   5   5        5.52        0.02     13.41 o 
  -6   5   5        0.17      -10.95     10.95 o 
  -5   5   5       57.01       46.50     16.44 o 
  -4   5   5        3.19       18.06     12.04 o 
  -3   5   5       16.00        7.84      9.67 o 
  -2   5   5        2.97        0.62      7.63 o 
  -1   5   5      266.71      272.69     23.07 o 
   0   5   5      241.37      239.91     22.38 o 
   1   5   5      293.22      308.71     13.58 o 
   2   5   5      755.97      751.66     31.23 o 
   3   5   5      144.55      151.75     11.47 o 
   4   5   5      362.99      340.82     16.31 o 
   5   5   5      763.49      691.16     33.80 o 
   6   5   5     1354.52     1319.04     47.94 o 
   7   5   5      389.21      417.34     43.37 o 
   8   5   5      678.77      566.80     37.08 o 
   9   5   5      207.98      239.61     52.71 o 
  10   5   5      226.09      241.50     31.21 o 
  -6   6   5       95.57      128.24     25.89 o 
  -5   6   5      290.62      340.87     34.42 o 
  -4   6   5      170.23      167.89     24.82 o 
  -3   6   5      190.79      198.89     24.53 o 
  -2   6   5      142.61       98.98     21.51 o 
  -1   6   5      359.08      342.02     26.92 o 
   0   6   5      112.25      122.20     17.80 o 
   1   6   5       62.67       45.87     12.22 o 
   2   6   5       47.18       43.28      8.05 o 
   3   6   5        0.83        0.33      4.66 o 
   4   6   5        4.65        5.85      6.98 o 
   5   6   5        1.01        6.14     10.30 o 
   6   6   5       22.05       20.53     10.83 o 
   7   6   5       80.90       80.29     16.91 o 
   8   6   5       14.19        8.22     11.62 o 
   9   6   5        5.55        0.28     10.58 o 
  10   6   5        5.91        1.30     13.30 o 
  -6   7   5       33.74       36.12     18.57 o 
  -5   7   5       89.52       91.93     22.92 o 
  -4   7   5       27.57       36.97     15.27 o 
  -3   7   5      122.05      109.36     20.57 o 
  -2   7   5      181.31      160.96     23.04 o 
  -1   7   5        3.15       -4.89      9.98 o 
   0   7   5       60.39       63.20     21.81 o 
   1   7   5       17.48       19.97     10.75 o 
   2   7   5      615.90      651.39     34.01 o 
   3   7   5      317.36      346.85     25.59 o 
   4   7   5      127.32      132.40     16.79 o 
   5   7   5      113.64      121.96     17.76 o 
   6   7   5      447.31      499.61     32.15 o 
   7   7   5       42.53       29.52     13.23 o 
   8   7   5       32.04       43.93     16.32 o 
   9   7   5      105.88      121.90     23.68 o 
  10   7   5      183.72      236.68     31.95 o 
  -5   8   5       34.18       38.55     18.08 o 
  -4   8   5       21.09       40.32     17.25 o 
  -3   8   5        0.84       -3.62     10.22 o 
  -2   8   5        2.07       -0.15      9.39 o 
  -1   8   5        1.81       -5.06      7.50 o 
   0   8   5        2.32        6.96      9.74 o 
   1   8   5       67.95       51.77     14.61 o 
   2   8   5      281.21      304.63     32.51 o 
   3   8   5       17.20       11.30      9.64 o 
   4   8   5       85.81       92.86     17.22 o 
   5   8   5       10.41        1.79      8.66 o 
   6   8   5        0.65        0.39      9.36 o 
   7   8   5      319.08      306.65     29.61 o 
   8   8   5       18.53       17.56     15.51 o 
   9   8   5        2.60        1.41     12.43 o 
  -4   9   5        7.89        7.12     13.19 o 
  -3   9   5       11.06       21.25     14.63 o 
  -2   9   5       52.99       52.83     26.19 o 
  -1   9   5      188.39      211.24     27.29 o 
   0   9   5      263.85      286.76     29.44 o 
   1   9   5      616.25      641.08     39.62 o 
   2   9   5      279.00      285.21     27.41 o 
   3   9   5      260.75      270.92     25.81 o 
   4   9   5      146.41      123.86     28.48 o 
   5   9   5      124.37      114.80     28.24 o 
   6   9   5      313.18      291.19     28.85 o 
   7   9   5       66.02      104.85     20.89 o 
   8   9   5       60.50       73.09     20.02 o 
   9   9   5       66.74       72.44     30.87 o 
  -3  10   5        0.21       10.48     15.30 o 
  -2  10   5        0.91        6.29     12.68 o 
  -1  10   5       14.02       11.03     13.53 o 
   0  10   5        0.31       -4.02     10.55 o 
   1  10   5        2.58       -1.69      9.57 o 
   2  10   5      119.73       89.61     19.41 o 
   3  10   5      187.60       64.28     67.69 o 
   4  10   5       26.14       12.06     16.79 o 
   5  10   5       38.88       30.68     20.24 o 
   7  10   5      149.95      195.22     37.85 o 
   8  10   5        2.33        4.54     18.02 o 
  -1  11   5       84.61       65.56     21.21 o 
   0  11   5      301.11      298.01     52.50 o 
   1  11   5      229.54      216.88     28.92 o 
   2  11   5      245.91      286.14     30.85 o 
   3  11   5      226.05      262.80     42.46 o 
   4  11   5      191.13      182.10     36.65 o 
   5  11   5       78.45       75.42     27.55 o 
   1  12   5        4.52        4.49     13.73 o 
   2  12   5        0.64       -4.42     12.06 o 
   3  12   5       14.60       12.86     20.21 o 
   4  12   5        1.19        2.91     18.68 o 
  -3 -10   6       15.76       18.12     16.27 o 
  -2 -10   6        0.53        2.17     12.92 o 
  -1 -10   6        1.44        2.66     12.12 o 
   0 -10   6       23.62       12.32     14.52 o 
   1 -10   6       55.20       22.56     15.11 o 
   2 -10   6      111.31      108.83     25.09 o 
   3 -10   6       48.07       36.61     18.46 o 
  -5  -9   6       13.23       11.05     15.21 o 
  -4  -9   6       70.02      100.53     23.43 o 
  -3  -9   6       57.84       87.05     22.12 o 
  -2  -9   6       58.32      104.75     23.08 o 
  -1  -9   6       14.51       31.63     16.06 o 
   0  -9   6       11.79        7.60     12.50 o 
   1  -9   6       13.37       12.56     13.22 o 
   2  -9   6        3.95       -0.99     11.64 o 
   3  -9   6        0.68        4.86     13.27 o 
   4  -9   6        0.54        1.07     13.55 o 
   5  -9   6       16.91        9.23     15.64 o 
  -5  -8   6        3.71        5.97     13.86 o 
  -4  -8   6        4.19       -3.58     10.86 o 
  -3  -8   6      128.80      150.14     24.60 o 
  -2  -8   6        0.59       -5.30      9.71 o 
  -1  -8   6        0.91       -1.83      9.81 o 
   0  -8   6       28.79       29.76     13.34 o 
   1  -8   6      218.12      200.86     37.54 o 
   2  -8   6       24.57       17.21     12.34 o 
   3  -8   6      121.73      100.01     21.85 o 
   4  -8   6       77.89       80.02     20.52 o 
   5  -8   6       21.82       11.69     14.14 o 
   6  -8   6       61.27       71.54     21.27 o 
  -6  -7   6       66.28       87.40     21.94 o 
  -5  -7   6       49.36       57.24     18.49 o 
  -4  -7   6        6.88       10.05     11.22 o 
  -3  -7   6       30.82       35.02     14.33 o 
  -2  -7   6        5.91       10.31     10.35 o 
  -1  -7   6        7.34       12.87     11.54 o 
   0  -7   6       22.67       22.39     12.08 o 
   1  -7   6       18.91        7.45     15.60 o 
   2  -7   6      344.49      372.31     30.84 o 
   3  -7   6       98.54       69.29     17.75 o 
   4  -7   6      235.94      252.20     29.60 o 
   5  -7   6        3.89        3.49      8.74 o 
   6  -7   6       16.60       24.79     12.17 o 
   7  -7   6       30.73       12.52     14.42 o 
  -7  -6   6       16.87       13.28     22.38 o 
  -6  -6   6       67.44       93.58     21.05 o 
  -5  -6   6       49.15       44.46     16.47 o 
  -4  -6   6      154.71      184.20     24.29 o 
  -3  -6   6      298.24      300.56     27.75 o 
  -2  -6   6       52.33       68.11     16.16 o 
  -1  -6   6       64.22       67.35     16.14 o 
   0  -6   6       35.41       12.57     10.83 o 
   1  -6   6      369.02      358.66     41.33 o 
   2  -6   6      127.25      143.88     20.74 o 
   3  -6   6      308.39      309.56     41.69 o 
   4  -6   6      900.42      971.81     77.89 o 
   5  -6   6      137.57      128.72     17.34 o 
   6  -6   6       22.33       36.21     12.56 o 
   7  -6   6       22.48       20.56     14.26 o 
   8  -6   6       19.64       25.46     16.85 o 
  -7  -5   6       22.97       27.38     23.48 o 
  -6  -5   6       38.42       40.78     16.28 o 
  -5  -5   6        0.43        5.94     10.89 o 
  -4  -5   6       66.11       92.06     18.23 o 
  -3  -5   6      161.58      190.81     22.53 o 
  -2  -5   6      104.56       86.99     16.93 o 
  -1  -5   6      130.55      122.88     18.21 o 
   0  -5   6       60.47       88.24     16.85 o 
   1  -5   6       10.82       10.16     12.59 o 
   2  -5   6       81.85       96.11     16.47 o 
   3  -5   6       53.20       36.71      9.60 o 
   4  -5   6       82.05      112.82     14.76 o 
   5  -5   6       81.83       63.02     12.68 o 
   6  -5   6       75.12       79.98     15.08 o 
   7  -5   6        6.03        0.96     11.12 o 
   8  -5   6       68.02       89.38     23.53 o 
  -7  -4   6        0.77        1.34     16.39 o 
  -6  -4   6        0.16        0.48     10.96 o 
  -5  -4   6       46.94       30.07     13.74 o 
  -4  -4   6        8.14        5.01     10.02 o 
  -3  -4   6     1062.65     1147.78     46.18 o 
  -2  -4   6      776.68      790.09     41.05 o 
  -1  -4   6     1529.53     1639.11     51.66 o 
   0  -4   6     1556.32     1475.62    129.79 o 
   1  -4   6       14.47       24.71     15.58 o 
   2  -4   6       16.13       16.83      7.00 o 
   3  -4   6       24.10       15.45      7.22 o 
   4  -4   6       52.48       74.76     12.17 o 
   5  -4   6       57.09       42.70     11.01 o 
   6  -4   6       49.58       65.12     13.20 o 
   7  -4   6        0.94        2.80     11.57 o 
   8  -4   6        7.23       16.76     13.81 o 
   9  -4   6        6.58       12.90     14.95 o 
  -7  -3   6        0.16       -0.21     16.58 o 
  -6  -3   6       38.51       43.19     14.95 o 
  -5  -3   6      247.51      244.70     25.23 o 
  -4  -3   6      180.28      184.91     30.32 o 
  -3  -3   6       54.33       58.51     13.93 o 
  -2  -3   6      231.90      225.72     20.46 o 
  -1  -3   6      478.53      493.09     27.53 o 
   0  -3   6      445.53      448.65     17.53 o 
   1  -3   6      367.99      360.31     20.10 o 
   2  -3   6        8.06        6.83      5.61 o 
   3  -3   6       22.43       13.63      6.61 o 
   4  -3   6        4.49        7.56      6.47 o 
   5  -3   6       19.85       29.51      9.35 o 
   6  -3   6        1.92        1.83      6.74 o 
   7  -3   6        6.16        8.32     11.07 o 
   8  -3   6       70.22       61.79     18.43 o 
   9  -3   6      139.57      148.85     27.27 o 
  -7  -2   6      134.83      139.72     33.31 o 
  -6  -2   6      396.39      338.25     44.75 o 
  -5  -2   6      878.41      917.17    100.95 o 
  -4  -2   6      113.46      136.05     18.33 o 
  -3  -2   6       40.87       57.34     12.96 o 
  -2  -2   6      108.46      127.28     15.92 o 
  -1  -2   6      592.37      597.49     25.16 o 
   0  -2   6       33.04       31.25      6.39 o 
   1  -2   6     3615.54     3653.31     74.76 o 
   2  -2   6     1608.39     1559.10     58.57 o 
   3  -2   6      812.47      495.62    251.29 o 
   4  -2   6     1176.25     1211.62     33.74 o 
   5  -2   6       50.37       35.41      9.40 o 
   6  -2   6      156.52      142.99     20.35 o 
   7  -2   6      373.43      371.51     30.50 o 
   8  -2   6        0.54        8.57     10.90 o 
   9  -2   6        9.69        1.90     11.75 o 
  10  -2   6       45.66       21.21     16.67 o 
  -7  -1   6       92.65       53.63     26.14 o 
  -6  -1   6      141.61      146.07     32.13 o 
  -5  -1   6      588.44      531.92     49.77 o 
  -4  -1   6      198.99      198.70     20.47 o 
  -3  -1   6       50.24       52.06     12.05 o 
  -2  -1   6       36.15       49.81      8.34 o 
  -1  -1   6       64.08       67.41      8.36 o 
   0  -1   6       39.21       46.91      7.20 o 
   1  -1   6        8.60        3.46      3.89 o 
   2  -1   6       99.33       80.33      9.10 o 
   3  -1   6      972.70      930.76     42.47 o 
   4  -1   6      528.72      497.79     30.39 o 
   5  -1   6     2038.70     2014.95     95.49 o 
   6  -1   6      888.17      836.37     43.10 o 
   7  -1   6      320.18      288.35     27.52 o 
   8  -1   6       13.95        8.91     10.78 o 
   9  -1   6      109.51       87.83     21.55 o 
  10  -1   6       11.57       23.93     16.15 o 
  -7   0   6        0.93        9.79     21.14 o 
  -6   0   6       29.51       23.99     19.07 o 
  -5   0   6      129.89      112.50     27.90 o 
  -4   0   6      600.02      591.40     48.33 o 
  -3   0   6      549.84      487.41     27.52 o 
  -2   0   6     1399.01     1424.46     67.20 o 
  -1   0   6     1182.55     1259.05     36.22 o 
   0   0   6      218.21      234.63     12.35 o 
   1   0   6        3.10        9.90      4.41 o 
   2   0   6      141.37      163.25     11.17 o 
   3   0   6        1.70        3.16      4.11 o 
   4   0   6      133.62      136.71     11.77 o 
   5   0   6     1600.25     1626.43     74.35 o 
   6   0   6      613.65      597.26     33.65 o 
   7   0   6      243.43      224.30     24.67 o 
   8   0   6       59.33       74.64     18.24 o 
   9   0   6        0.24       -0.94     10.85 o 
  10   0   6       40.29       42.11     17.84 o 
  -7   1   6       46.09       45.90     26.42 o 
  -6   1   6        0.35        0.38     15.79 o 
  -5   1   6       51.12       50.31     15.02 o 
  -4   1   6       22.17       23.57     11.16 o 
  -3   1   6      222.03      201.22     20.06 o 
  -2   1   6      373.34      347.12     23.27 o 
  -1   1   6     1045.16     1008.56     45.61 o 
   0   1   6      364.54      352.48     12.78 o 
   1   1   6      781.21      801.35     19.85 o 
   2   1   6      449.19      420.38     16.06 o 
   3   1   6        3.88        7.53      4.52 o 
   4   1   6       40.28       29.58      6.96 o 
   5   1   6      887.96      880.66     36.47 o 
   6   1   6      606.31      554.91     31.81 o 
   7   1   6     1242.94     1237.05     50.31 o 
   8   1   6       84.31       54.06     15.95 o 
   9   1   6      297.11      303.35     31.69 o 
  10   1   6       79.72       82.19     21.76 o 
  -7   2   6       44.66       33.95     23.80 o 
  -6   2   6        3.10       -3.90     11.20 o 
  -5   2   6       27.55       54.06     15.52 o 
  -4   2   6       24.05       17.26     10.69 o 
  -3   2   6       95.73      108.90     17.30 o 
  -2   2   6      267.65      252.88     43.42 o 
  -1   2   6       23.02       15.18      8.12 o 
   0   2   6     2514.62     2492.45    147.65 o 
   1   2   6       54.73       58.63     10.88 o 
   2   2   6     1915.08     1861.39     46.34 o 
   3   2   6      236.21      265.39     15.57 o 
   4   2   6       16.28       12.86      5.51 o 
   5   2   6       42.28       12.30     24.63 o 
   6   2   6       27.18       21.91     10.28 o 
   7   2   6      118.21      143.11     20.06 o 
   8   2   6        1.40       -1.29      9.42 o 
   9   2   6       87.25       91.26     21.15 o 
  10   2   6       13.69       16.91     14.72 o 
  -7   3   6       18.24       37.74     18.09 o 
  -6   3   6        0.25        0.91     11.70 o 
  -5   3   6      113.17      118.17     21.45 o 
  -4   3   6        2.03       -0.84      9.26 o 
  -3   3   6       26.07       16.96     10.65 o 
  -2   3   6      249.32      258.37     23.15 o 
  -1   3   6       44.50       44.06     11.80 o 
   0   3   6      913.30      969.85     37.55 o 
   1   3   6     2783.83     2627.06     58.19 o 
   2   3   6     3501.92     3508.61    134.03 o 
   3   3   6     2327.50     2306.42     48.82 o 
   4   3   6     1054.59     1015.46     29.90 o 
   5   3   6     1141.00     1214.56     41.99 o 
   6   3   6      256.90      213.87     21.66 o 
   7   3   6       16.02       26.33     12.09 o 
   8   3   6      130.05      131.41     21.13 o 
   9   3   6       17.03       13.62     17.28 o 
  10   3   6      172.54      171.98     27.58 o 
  -7   4   6       35.05       31.11     18.20 o 
  -6   4   6       28.68       31.62     20.91 o 
  -5   4   6      170.51      241.11     28.70 o 
  -4   4   6      105.13      105.21     19.68 o 
  -3   4   6        1.57       -3.05      8.45 o 
  -2   4   6        5.57        3.73     11.00 o 
  -1   4   6       10.23       13.73      9.38 o 
   0   4   6       33.97       36.28     11.33 o 
   1   4   6      461.03      395.94     25.00 o 
   2   4   6      814.21      795.57     32.92 o 
   3   4   6      416.36      440.90     17.46 o 
   4   4   6       13.20        8.51      5.39 o 
   5   4   6      133.45      144.26     17.12 o 
   6   4   6      452.33      415.76     27.97 o 
   7   4   6        1.67       -0.74      8.40 o 
   8   4   6       27.71       14.15     12.49 o 
   9   4   6        0.75       -3.68     10.17 o 
  10   4   6       14.45        8.85     13.64 o 
  -6   5   6       53.10       37.58     18.06 o 
  -5   5   6       13.43       27.26     15.09 o 
  -4   5   6       17.14       30.10     14.27 o 
  -3   5   6      334.57      311.75     29.30 o 
  -2   5   6      346.82      325.01     27.48 o 
  -1   5   6      806.63      845.71     40.52 o 
   0   5   6     1560.21     1472.84     50.44 o 
   1   5   6      262.19      279.50     22.90 o 
   2   5   6      429.32      422.50     40.89 o 
   3   5   6      334.91      314.14     21.92 o 
   4   5   6      516.99      595.30     29.19 o 
   5   5   6     1234.89     1307.96     44.84 o 
   6   5   6     1173.86     1133.97     68.48 o 
   7   5   6     1270.64     1282.66     51.43 o 
   8   5   6      126.22      120.22     21.08 o 
   9   5   6       57.62       64.36     18.54 o 
  10   5   6       18.28       17.56     15.32 o 
  -6   6   6        1.75        8.81     15.27 o 
  -5   6   6        7.08       17.02     15.11 o 
  -4   6   6       14.13       11.23     12.79 o 
  -3   6   6        6.52       -0.18      9.26 o 
  -2   6   6       72.78       95.55     19.07 o 
  -1   6   6        9.59       16.64     10.66 o 
   0   6   6        7.62        4.66      8.84 o 
   1   6   6        1.39        5.01      8.10 o 
   2   6   6       64.25       79.02     17.40 o 
   3   6   6      130.53      137.53     17.33 o 
   4   6   6        2.47       -3.06      5.80 o 
   5   6   6        2.29       -0.43      8.86 o 
   6   6   6        0.98        6.76      8.93 o 
   7   6   6      163.22      190.19     27.12 o 
   8   6   6       12.98       11.85     11.56 o 
   9   6   6      135.50      140.37     25.24 o 
  10   6   6       95.83      119.70     25.34 o 
  -5   7   6      117.81      107.15     25.22 o 
  -4   7   6      136.22      119.26     24.30 o 
  -3   7   6       23.27       32.46     15.56 o 
  -2   7   6        7.99       17.67     11.99 o 
  -1   7   6      118.38      132.07     24.17 o 
   0   7   6       64.07       65.74     16.33 o 
   1   7   6      342.05      335.04     27.58 o 
   2   7   6      357.77      365.18     27.34 o 
   3   7   6      325.11      296.27     24.23 o 
   4   7   6      264.39      240.82     35.69 o 
   5   7   6       76.78       94.15     26.31 o 
   6   7   6       69.28       80.77     16.79 o 
   7   7   6       10.85       18.41     11.87 o 
   8   7   6       72.42       80.22     19.55 o 
   9   7   6       81.30       84.10     21.57 o 
  10   7   6       27.58       31.62     17.47 o 
  -4   8   6        1.93        6.64     13.61 o 
  -3   8   6        7.48       21.65     14.69 o 
  -2   8   6        0.21       -0.64     10.88 o 
  -1   8   6        1.64        4.41     10.81 o 
   0   8   6      109.00      131.73     21.49 o 
   1   8   6       27.62       28.81     12.78 o 
   2   8   6        6.41       15.90     11.65 o 
   3   8   6       12.97       22.50     11.57 o 
   4   8   6        1.82       10.10     14.62 o 
   5   8   6       50.61       68.05     24.51 o 
   6   8   6       35.32       41.59     22.13 o 
   7   8   6      650.01      692.53     42.37 o 
   8   8   6       60.98       57.09     17.98 o 
   9   8   6      126.64      145.57     25.70 o 
  -3   9   6       67.03       54.18     19.88 o 
  -2   9   6       41.83       63.04     19.82 o 
  -1   9   6      194.80      160.38     26.67 o 
   0   9   6      255.80      241.54     28.73 o 
   1   9   6       27.79       27.90     14.06 o 
   2   9   6       59.31       62.04     18.22 o 
   3   9   6        2.98        8.65     15.60 o 
   4   9   6       67.14       69.17     24.99 o 
   5   9   6       51.90       74.95     26.78 o 
   7   9   6        4.64       -3.63     17.18 o 
   8   9   6       66.57       63.39     29.34 o 
  -2  10   6        1.18        6.60     14.12 o 
  -1  10   6        1.02       -2.44     12.31 o 
   0  10   6        4.39        5.25     11.90 o 
   1  10   6       37.93        7.12     16.44 o 
   2  10   6        8.56        4.23     15.74 o 
   3  10   6      202.13      198.99     37.99 o 
   4  10   6       82.62       94.63     29.05 o 
   5  10   6       96.12       97.89     30.11 o 
   7  10   6      267.13      306.34     48.57 o 
   0  11   6      162.38      149.22     39.08 o 
   1  11   6       48.04       27.36     22.19 o 
   2  11   6        1.18        0.71     12.23 o 
   3  11   6        7.75        5.49     17.73 o 
   4  11   6        6.80       10.63     17.22 o 
   5  11   6        2.18       -5.18     16.20 o 
  -1 -10   7       61.45       57.88     20.78 o 
   0 -10   7      143.74      147.13     40.93 o 
   1 -10   7      174.49      155.87     28.78 o 
  -3  -9   7        4.78        0.95     14.09 o 
  -2  -9   7        1.51       -7.37     12.14 o 
  -1  -9   7        9.86        9.55     13.90 o 
   0  -9   7       25.40       25.76     15.63 o 
   1  -9   7       55.12       48.88     20.01 o 
   2  -9   7       29.18       28.40     15.93 o 
   3  -9   7        5.54        7.91     14.06 o 
   4  -9   7       21.26       24.74     16.58 o 
  -4  -8   7      157.92      174.00     27.89 o 
  -3  -8   7       72.28       86.81     21.73 o 
  -2  -8   7       34.36       47.28     16.73 o 
  -1  -8   7       25.66       24.73     13.84 o 
   0  -8   7      118.90      147.85     24.89 o 
   1  -8   7      115.97      108.80     22.22 o 
   2  -8   7      158.37      169.51     26.40 o 
   3  -8   7       36.59       35.37     16.10 o 
   4  -8   7      176.98      184.16     45.59 o 
   5  -8   7       98.66      112.77     25.26 o 
  -5  -7   7       73.07       88.04     22.60 o 
  -4  -7   7       64.67       83.55     20.82 o 
  -3  -7   7      174.43      194.92     26.59 o 
  -2  -7   7       80.83       76.12     18.80 o 
  -1  -7   7       63.21       46.84     15.89 o 
   0  -7   7        3.19        1.78     11.75 o 
   1  -7   7       21.55       11.45     11.53 o 
   2  -7   7       95.38       97.98     20.31 o 
   3  -7   7        2.63       -4.47      9.47 o 
   4  -7   7       19.77       25.67     22.56 o 
   5  -7   7      118.49      114.40     23.46 o 
   6  -7   7      212.94      177.64     28.25 o 
  -6  -6   7        3.36        1.50     13.97 o 
  -5  -6   7       20.90       26.41     15.51 o 
  -4  -6   7        5.03        7.13     11.47 o 
  -3  -6   7      161.86      216.24     26.30 o 
  -2  -6   7       11.44       23.32     12.24 o 
  -1  -6   7        4.72        3.55      9.86 o 
   0  -6   7      587.74      599.18     37.19 o 
   1  -6   7       11.37        0.17     14.31 o 
   2  -6   7      112.58      120.07     20.18 o 
   3  -6   7        1.50        0.47      9.24 o 
   4  -6   7        0.73        1.96     10.86 o 
   5  -6   7       43.03       20.59     16.70 o 
   6  -6   7       12.51       22.64     12.03 o 
   7  -6   7       34.53       40.18     22.13 o 
  -6  -5   7       13.92       13.33     20.05 o 
  -5  -5   7       11.67       12.94     13.12 o 
  -4  -5   7       89.35       89.41     20.02 o 
  -3  -5   7        1.04        6.60      9.71 o 
  -2  -5   7       84.57      104.21     18.82 o 
  -1  -5   7       70.11       67.81     15.97 o 
   0  -5   7        9.57        6.08      8.84 o 
   1  -5   7      547.67      495.03     47.07 o 
   2  -5   7      433.05      430.34     30.55 o 
   3  -5   7       91.61       74.61     16.69 o 
   4  -5   7      135.04      155.75     17.38 o 
   5  -5   7        6.92       11.71      9.19 o 
   6  -5   7       70.81       84.03     15.81 o 
   7  -5   7       95.50       78.70     20.70 o 
   8  -5   7      272.88      304.07     35.28 o 
  -6  -4   7       26.92       43.34     24.59 o 
  -5  -4   7      151.86      198.47     37.42 o 
  -4  -4   7        0.85       -1.63      9.28 o 
  -3  -4   7        8.97        4.93      9.77 o 
  -2  -4   7        0.36       -0.41      8.33 o 
  -1  -4   7        1.95       10.22      8.98 o 
   0  -4   7      199.31      155.09     19.53 o 
   1  -4   7       86.54       93.10     16.15 o 
   2  -4   7        9.22        5.63      8.06 o 
   3  -4   7        8.65        8.01      7.05 o 
   4  -4   7      196.52      205.72     18.28 o 
   5  -4   7        0.67        6.63      7.70 o 
   6  -4   7        2.62        5.10      8.45 o 
   7  -4   7        1.66        6.70     11.43 o 
   8  -4   7        0.25       -5.27     11.04 o 
   9  -4   7        1.53        9.58     15.02 o 
  -7  -3   7        0.14      -12.25     16.25 o 
  -6  -3   7       66.11       40.09     24.78 o 
  -5  -3   7       21.22       24.54     19.52 o 
  -4  -3   7       33.82       25.26     17.85 o 
  -3  -3   7      267.75      256.76     24.27 o 
  -2  -3   7       93.56      102.48     16.83 o 
  -1  -3   7       48.99       56.09     13.06 o 
   0  -3   7       53.47       52.02     12.93 o 
   1  -3   7       60.00       31.78     18.39 o 
   2  -3   7      542.62      555.32     23.32 o 
   3  -3   7      701.47      638.95     38.07 o 
   4  -3   7      598.07      561.95     78.95 o 
   5  -3   7      838.80      799.02     35.94 o 
   6  -3   7      244.50      220.81     25.28 o 
   7  -3   7      127.77      147.68     23.73 o 
   8  -3   7       63.17       55.73     18.32 o 
   9  -3   7      138.97      167.97     28.58 o 
  -7  -2   7        7.35       -8.17     19.61 o 
  -6  -2   7       72.16       75.12     28.86 o 
  -5  -2   7      183.83      179.50     36.05 o 
  -4  -2   7      278.73      307.60     41.31 o 
  -3  -2   7      634.24      690.59     55.00 o 
  -2  -2   7      669.24      690.64     60.52 o 
  -1  -2   7      409.55      402.62     26.72 o 
   0  -2   7        0.84        3.89      5.15 o 
   1  -2   7       20.97       15.06      6.13 o 
   2  -2   7       83.57       92.03     10.88 o 
   3  -2   7      325.68      306.85     22.15 o 
   4  -2   7       23.87       49.69     10.06 o 
   5  -2   7       91.38       73.55     12.05 o 
   6  -2   7       59.82       59.45     16.09 o 
   7  -2   7       36.54       22.77     20.96 o 
   8  -2   7        6.20       -6.02     10.65 o 
   9  -2   7       17.59       15.17     14.05 o 
  -7  -1   7        2.05        8.15     21.38 o 
  -6  -1   7        5.08        2.94     19.16 o 
  -5  -1   7        2.42        4.82     16.80 o 
  -4  -1   7       48.63       49.00     22.86 o 
  -3  -1   7      376.38      365.51     41.48 o 
  -2  -1   7      449.87      394.74     40.23 o 
  -1  -1   7     1947.65     1932.82     79.19 o 
   0  -1   7      952.98      980.36     29.45 o 
   1  -1   7      298.69      304.58     16.02 o 
   2  -1   7      614.83      659.54     23.38 o 
   3  -1   7        1.82       -1.69      4.78 o 
   4  -1   7       21.18       30.55      8.16 o 
   5  -1   7       79.57       91.07     12.25 o 
   6  -1   7      183.52      169.50     21.17 o 
   7  -1   7      113.69      108.41     19.97 o 
   8  -1   7      129.84      145.49     23.47 o 
   9  -1   7      225.85      216.94     29.31 o 
  10  -1   7       72.98       71.18     22.62 o 
  -7   0   7       61.99       74.40     32.51 o 
  -6   0   7       63.50       53.57     25.28 o 
  -5   0   7        3.16       -6.95     15.39 o 
  -4   0   7       18.39       43.58     21.43 o 
  -3   0   7       22.60       12.54     16.20 o 
  -2   0   7      512.79      521.69     28.66 o 
  -1   0   7      180.36      179.78     17.46 o 
   0   0   7      617.83      587.61     28.19 o 
   1   0   7       67.18       53.30      9.12 o 
   2   0   7      222.02      213.03     13.57 o 
   3   0   7        3.01        2.48      4.93 o 
   4   0   7        1.17        5.54      5.86 o 
   5   0   7       49.77       47.72      9.52 o 
   6   0   7      621.48      566.18     33.61 o 
   7   0   7        7.89        1.95      9.17 o 
   8   0   7        3.12        6.48     11.78 o 
   9   0   7       86.69       76.44     20.16 o 
  10   0   7      116.32      123.32     25.51 o 
  -7   1   7       63.42       38.34     27.57 o 
  -6   1   7       32.27       64.58     27.59 o 
  -5   1   7      377.86      348.72     46.51 o 
  -4   1   7       66.06       70.96     16.76 o 
  -3   1   7        9.09        7.97      9.27 o 
  -2   1   7       87.36       96.34     16.01 o 
  -1   1   7        0.64       -3.13      6.49 o 
   0   1   7      123.50      112.85     15.10 o 
   1   1   7       82.21       79.47     13.04 o 
   2   1   7      659.07      592.30     20.19 o 
   3   1   7      619.46      608.45     21.79 o 
   4   1   7      389.84      414.97     32.17 o 
   5   1   7      389.29      285.18    138.38 o 
   6   1   7      100.63       97.75     16.73 o 
   7   1   7      442.94      422.92     31.28 o 
   8   1   7        2.80        2.52      9.94 o 
   9   1   7        1.94       -5.86     10.55 o 
  10   1   7       29.50       58.25     20.33 o 
  -7   2   7        5.77       23.94     23.97 o 
  -6   2   7        1.56        4.64     18.85 o 
  -5   2   7       92.26      104.26     20.51 o 
  -4   2   7      117.91       88.16     28.10 o 
  -3   2   7        3.21        4.78      9.11 o 
  -2   2   7        0.54       -3.68      7.51 o 
  -1   2   7        9.81        9.11      8.19 o 
   0   2   7      184.66      170.95     18.55 o 
   1   2   7      415.82      358.97     23.64 o 
   2   2   7        1.40        8.77      7.59 o 
   3   2   7      612.66      623.22     24.38 o 
   4   2   7      103.32       95.44     10.43 o 
   5   2   7      924.27      944.99     38.33 o 
   6   2   7      700.97      740.91     50.52 o 
   7   2   7       29.65       20.42     11.55 o 
   8   2   7       52.33       54.95     16.31 o 
   9   2   7       19.63       10.83     12.22 o 
  10   2   7       81.16       77.28     22.19 o 
  -6   3   7       24.71       24.73     16.54 o 
  -5   3   7       81.21       94.79     20.92 o 
  -4   3   7      566.43      560.16     37.76 o 
  -3   3   7      482.52      526.00     63.43 o 
  -2   3   7      527.31      536.17     33.29 o 
  -1   3   7      399.60      374.34     27.33 o 
   0   3   7     1077.62      997.51     90.28 o 
   1   3   7      111.64      104.46     15.53 o 
   2   3   7       94.39       91.55     14.58 o 
   3   3   7      785.78      746.45     32.36 o 
   4   3   7      846.19      839.55     31.39 o 
   5   3   7      854.58      857.73     36.34 o 
   6   3   7      380.20      361.26     26.61 o 
   7   3   7      375.67      353.87     28.49 o 
   8   3   7       13.14        4.84     10.10 o 
   9   3   7       43.79       39.40     22.48 o 
  10   3   7       14.76       20.66     16.02 o 
  -6   4   7        7.85        1.76     14.30 o 
  -5   4   7        1.51        7.20     12.60 o 
  -4   4   7        4.49        5.58     11.19 o 
  -3   4   7        0.89        2.71      9.30 o 
  -2   4   7      164.57      159.96     21.81 o 
  -1   4   7      348.73      344.03     31.18 o 
   0   4   7      106.16      126.40     26.80 o 
   1   4   7      360.06      355.68     25.46 o 
   2   4   7       52.39       21.89      9.70 o 
   3   4   7       95.65       89.73     15.16 o 
   4   4   7        0.95       -2.84      6.45 o 
   5   4   7      368.06      400.64     25.77 o 
   6   4   7      620.93      646.73     34.90 o 
   7   4   7     1035.32      954.17     44.92 o 
   8   4   7      395.99      462.43     34.60 o 
   9   4   7      227.46      240.34     29.16 o 
  10   4   7      148.56      192.71     51.72 o 
  -5   5   7        7.21       11.34     14.19 o 
  -4   5   7      105.22      119.87     23.41 o 
  -3   5   7       23.38       34.22     14.57 o 
  -2   5   7      381.18      363.54     30.54 o 
  -1   5   7      822.54      837.33     42.68 o 
   0   5   7     1936.43     1961.35     61.35 o 
   1   5   7     1064.10     1074.41     44.27 o 
   2   5   7      251.16      245.79     22.57 o 
   3   5   7      285.55      268.20     31.00 o 
   4   5   7       64.14       42.89     18.64 o 
   5   5   7       13.69        8.15     13.54 o 
   6   5   7       25.98       25.68     11.50 o 
   7   5   7       34.17       11.41     21.31 o 
   8   5   7        1.12       -0.96     10.27 o 
   9   5   7        2.20       -1.52     11.37 o 
  10   5   7        9.16       28.28     16.57 o 
  -5   6   7       24.13       16.15     15.66 o 
  -4   6   7        2.47        3.87     12.44 o 
  -3   6   7        0.70       -0.32     11.05 o 
  -2   6   7        4.87        6.29     11.17 o 
  -1   6   7       17.91       17.68     12.20 o 
   0   6   7       24.72       34.93     17.96 o 
   1   6   7       15.56       31.38     13.43 o 
   2   6   7      480.29      519.38     32.04 o 
   3   6   7      665.69      700.20     37.69 o 
   4   6   7      213.17      207.90     33.74 o 
   6   6   7       32.25       24.94     18.64 o 
   7   6   7       18.65        3.97     10.61 o 
   8   6   7        1.15        5.73     11.88 o 
   9   6   7        0.55       10.80     13.14 o 
  10   6   7      143.71      193.30     30.19 o 
  -4   7   7       80.61      109.07     24.79 o 
  -3   7   7       75.62       59.16     19.76 o 
  -2   7   7       11.61       14.32     12.66 o 
  -1   7   7        3.68       -3.91      9.75 o 
   0   7   7       55.80       44.93     15.28 o 
   1   7   7        4.83        4.49     10.07 o 
   2   7   7       75.75      113.81     19.98 o 
   3   7   7      117.69      137.01     19.54 o 
   4   7   7      109.75      111.79     28.17 o 
   5   7   7       82.12       88.87     26.80 o 
   6   7   7       18.89       11.08     15.51 o 
   7   7   7       13.76        9.99     18.09 o 
   8   7   7        5.02        1.67     16.53 o 
   9   7   7       29.82       23.25     15.70 o 
  -3   8   7        6.50        9.66     13.41 o 
  -2   8   7       29.85       34.52     16.56 o 
  -1   8   7       54.67       37.17     16.38 o 
   0   8   7      298.57      275.79     30.10 o 
   1   8   7      212.65      194.09     25.45 o 
   2   8   7       18.81       22.95     12.99 o 
   3   8   7      316.24      309.87     27.82 o 
   4   8   7       83.04      108.28     29.48 o 
   5   8   7      133.48      175.62     35.21 o 
   6   8   7      710.39      726.61     63.08 o 
   7   8   7      431.51      482.37     54.06 o 
   8   8   7      236.79      264.02     45.82 o 
   9   8   7       52.67       88.49     33.42 o 
  -2   9   7       78.99       58.92     20.16 o 
  -1   9   7       10.26       26.42     15.26 o 
   0   9   7       26.53       29.77     15.89 o 
   1   9   7       52.42       38.14     16.11 o 
   2   9   7       37.27       40.94     15.59 o 
   3   9   7       17.67        9.18     15.34 o 
   4   9   7       33.27       22.19     18.42 o 
   5   9   7       10.60       -3.37     14.64 o 
   7   9   7       75.43       83.14     31.15 o 
   8   9   7       89.07      123.33     36.67 o 
  -1  10   7       72.17       94.64     24.58 o 
   0  10   7      109.64      159.12     27.65 o 
   1  10   7      175.32      228.81     30.20 o 
   2  10   7      220.36      217.69     35.19 o 
   3  10   7      177.01      205.45     40.67 o 
   4  10   7      209.41      169.46     37.44 o 
   5  10   7      235.83      183.58     38.70 o 
   7  10   7      147.50      189.36     41.59 o 
   1  11   7       11.87        4.76     13.70 o 
   2  11   7       37.75        7.96     18.42 o 
   3  11   7        4.18       10.04     19.85 o 
   4  11   7        0.31        0.45     18.33 o 
   5  11   7        4.78       17.08     21.07 o 
  -1  -9   8       23.09       17.62     16.08 o 
   0  -9   8       31.55       22.60     21.89 o 
   1  -9   8        0.41        5.04     14.28 o 
   2  -9   8        3.48       -0.13     13.20 o 
  -3  -8   8       11.05       14.14     14.60 o 
  -2  -8   8       91.42       97.92     23.39 o 
  -1  -8   8       80.27       96.26     23.14 o 
   0  -8   8      404.00      428.13     38.19 o 
   1  -8   8       15.98       21.63     14.80 o 
   2  -8   8       51.21       51.75     24.35 o 
   3  -8   8       21.22       25.04     16.21 o 
   4  -8   8       63.28       58.54     20.84 o 
  -4  -7   8       11.01        9.77     14.93 o 
  -3  -7   8       24.31       18.51     14.39 o 
  -2  -7   8       68.39       53.23     17.69 o 
  -1  -7   8      129.70      124.21     23.43 o 
   0  -7   8      244.91      242.24     29.06 o 
   1  -7   8      622.17      611.38     41.68 o 
   2  -7   8      116.10      135.22     35.72 o 
   3  -7   8       67.99       58.00     19.26 o 
   4  -7   8      102.14      101.43     22.78 o 
   5  -7   8       61.07       58.78     20.65 o 
   6  -7   8       31.75       53.33     21.51 o 
  -5  -6   8      111.22      179.43     40.86 o 
  -4  -6   8       40.39       43.52     17.42 o 
  -3  -6   8       14.10        3.47     12.20 o 
  -2  -6   8        0.36       -1.96     10.82 o 
  -1  -6   8        9.75       20.72     12.76 o 
   0  -6   8       12.60       23.09     13.43 o 
   1  -6   8       89.11       89.99     19.63 o 
   2  -6   8      240.76      269.89     28.98 o 
   3  -6   8       61.94       57.47     16.69 o 
   4  -6   8      121.19      128.03     23.16 o 
   5  -6   8        0.44       -2.54     12.10 o 
   6  -6   8        0.28        6.67     12.80 o 
   7  -6   8        5.02       13.36     20.14 o 
  -5  -5   8      199.44      187.33     40.38 o 
  -4  -5   8      142.78      132.67     34.93 o 
  -3  -5   8       98.94      132.34     22.23 o 
  -2  -5   8       37.63       51.90     16.27 o 
  -1  -5   8        7.08       -2.23      8.94 o 
   0  -5   8       11.97       22.74     12.90 o 
   1  -5   8      146.08      138.10     21.03 o 
   2  -5   8       56.02       65.27     16.80 o 
   3  -5   8       52.66       97.51     19.08 o 
   4  -5   8      102.17      130.40     33.80 o 
   5  -5   8      441.79      460.86     45.85 o 
   6  -5   8       73.27       55.77     15.07 o 
   7  -5   8      105.34      136.06     25.79 o 
  -6  -4   8        2.18       -5.47     19.55 o 
  -5  -4   8        0.14        7.64     18.90 o 
  -4  -4   8        0.32       -2.24     15.84 o 
  -3  -4   8       15.01        8.62     16.46 o 
  -2  -4   8       35.91       51.92     23.80 o 
  -1  -4   8       24.24       16.04     10.71 o 
   0  -4   8       58.78       85.52     16.98 o 
   1  -4   8      275.59      284.35     25.43 o 
   2  -4   8       32.64       22.07     12.37 o 
   3  -4   8      218.46      194.63     26.07 o 
   4  -4   8      190.95      144.03     16.56 o 
   5  -4   8       72.48       73.25     13.80 o 
   6  -4   8      146.40      135.31     22.49 o 
   7  -4   8      223.06      211.63     28.37 o 
   8  -4   8       61.20       64.05     20.31 o 
  -6  -3   8       11.56        7.60     21.10 o 
  -5  -3   8        0.47       -5.37     17.59 o 
  -4  -3   8        2.57        3.80     16.91 o 
  -3  -3   8       24.30       12.80     16.75 o 
  -2  -3   8        0.83        2.27     14.09 o 
  -1  -3   8       87.53       92.94     16.61 o 
   0  -3   8      386.55      473.01     30.33 o 
   1  -3   8      364.26      356.04     26.17 o 
   2  -3   8      540.74      585.56     48.93 o 
   3  -3   8       73.11       70.29     11.59 o 
   4  -3   8       98.23      116.29     14.56 o 
   5  -3   8       62.78       87.60     13.95 o 
   6  -3   8       95.83       79.65     17.67 o 
   7  -3   8      174.80      226.70     28.08 o 
   8  -3   8      173.27      165.36     27.11 o 
   9  -3   8       97.94      107.52     24.98 o 
  -6  -2   8       81.75       98.44     33.47 o 
  -5  -2   8       60.50       43.25     24.28 o 
  -4  -2   8        0.28        8.32     17.32 o 
  -3  -2   8       50.78       31.56     19.42 o 
  -2  -2   8        9.45        7.98     13.47 o 
  -1  -2   8      348.94      329.23     39.32 o 
   0  -2   8        4.55        1.32      8.23 o 
   1  -2   8      169.92      196.79     19.68 o 
   2  -2   8      691.14      681.03     26.12 o 
   3  -2   8      379.17      303.97     40.81 o 
   4  -2   8       69.34       59.66     11.17 o 
   5  -2   8       17.11       14.47      8.56 o 
   6  -2   8        0.49        1.71      9.87 o 
   7  -2   8      253.95      278.28     30.43 o 
   8  -2   8       65.09       77.24     20.13 o 
   9  -2   8      125.77      144.70     27.29 o 
  -6  -1   8        4.64       -9.92     17.83 o 
  -5  -1   8      433.37      496.82     55.40 o 
  -4  -1   8       52.94       82.59     27.67 o 
  -3  -1   8       26.10       20.55     17.58 o 
  -2  -1   8       30.28       21.98     16.75 o 
  -1  -1   8       17.35        9.68     14.05 o 
   0  -1   8       46.14       67.25     22.51 o 
   1  -1   8      183.85      164.27     13.55 o 
   2  -1   8     1002.68     1054.30     31.17 o 
   3  -1   8      331.09      208.22    119.94 o 
   4  -1   8      319.34      343.90     20.11 o 
   5  -1   8      268.31      293.29     19.93 o 
   6  -1   8      244.15      210.25     23.82 o 
   7  -1   8       14.95       16.76     12.49 o 
   8  -1   8      155.05      174.88     26.06 o 
   9  -1   8        0.83        4.27     13.39 o 
  -6   0   8        1.69        4.54     19.61 o 
  -5   0   8        4.64       19.69     21.10 o 
  -4   0   8      155.70      138.88     32.92 o 
  -3   0   8      154.41      149.68     32.25 o 
  -2   0   8      145.86      161.58     31.80 o 
  -1   0   8       41.19       48.62     12.41 o 
   0   0   8        5.44        0.77      7.74 o 
   1   0   8        7.74        5.39      8.03 o 
   2   0   8       17.52        5.38      5.43 o 
   3   0   8      746.61      722.31     31.84 o 
   4   0   8       11.03       18.43      7.67 o 
   5   0   8      155.65      134.42     56.30 o 
   6   0   8      260.11      252.31     25.38 o 
   7   0   8      148.84      170.55     23.39 o 
   8   0   8        7.00        8.71     21.18 o 
   9   0   8       18.94       29.85     16.32 o 
  10   0   8        0.76       -2.37     14.12 o 
  -6   1   8        0.12        3.61     20.79 o 
  -5   1   8        2.39       11.99     20.16 o 
  -4   1   8      255.81      283.98     43.65 o 
  -3   1   8      299.12      331.69     43.53 o 
  -2   1   8      331.60      350.35     68.36 o 
  -1   1   8      490.65      493.30     29.94 o 
   0   1   8       74.31       74.70     14.53 o 
   1   1   8        1.45        5.43      7.21 o 
   2   1   8        3.20        0.11      7.55 o 
   3   1   8       58.52       58.34     13.03 o 
   4   1   8       16.24       12.80      6.47 o 
   5   1   8       58.25       55.54     13.53 o 
   6   1   8       12.54       13.16      9.15 o 
   7   1   8        3.44        4.96      9.38 o 
   8   1   8        7.06       11.76     11.98 o 
   9   1   8        5.25       -0.22     11.34 o 
  10   1   8        8.84        7.63     14.36 o 
  -6   2   8       10.01        1.31     21.03 o 
  -5   2   8        8.98        6.11     19.37 o 
  -4   2   8        6.45       -1.43     16.18 o 
  -3   2   8       15.78       23.78     14.15 o 
  -2   2   8      149.24      169.33     32.20 o 
  -1   2   8      337.57      352.32     27.66 o 
   0   2   8      113.49      107.59     16.81 o 
   1   2   8      360.76      345.55     25.24 o 
   2   2   8      195.12      221.47     21.07 o 
   3   2   8      227.66      220.73     28.53 o 
   4   2   8       21.95       27.58     10.39 o 
   5   2   8        0.67        7.08      8.28 o 
   6   2   8        0.79       -1.04      7.45 o 
   7   2   8      233.52      231.20     35.33 o 
   8   2   8       65.09       88.40     19.49 o 
   9   2   8      286.06      328.16     34.22 o 
  10   2   8      312.17      311.17     39.58 o 
  -5   3   8       62.12       20.21     22.32 o 
  -4   3   8      181.00      163.59     36.21 o 
  -3   3   8        2.51        3.08     10.29 o 
  -2   3   8       48.31       40.17     24.27 o 
  -1   3   8       29.14       20.92     12.34 o 
   0   3   8      182.31      178.96     20.82 o 
   1   3   8        2.44        7.44      8.81 o 
   2   3   8      135.31      117.69     17.14 o 
   3   3   8      463.85      449.50     27.81 o 
   4   3   8      112.64      114.80     16.30 o 
   5   3   8       83.28       45.77     20.16 o 
   6   3   8      114.61      101.71     17.15 o 
   7   3   8      237.82       76.34    110.75 o 
   8   3   8       12.00       13.23     12.20 o 
   9   3   8       10.81       16.90     13.69 o 
  10   3   8       55.02       73.93     21.80 o 
  -5   4   8       16.68       14.46     15.53 o 
  -4   4   8       30.33       27.36     15.53 o 
  -3   4   8       40.11       27.47     14.78 o 
  -2   4   8        5.47        3.33     10.73 o 
  -1   4   8      102.56      127.35     22.99 o 
   0   4   8        5.61        1.74      8.94 o 
   1   4   8      412.11      438.11     30.02 o 
   2   4   8      245.16      250.32     23.57 o 
   3   4   8      873.75      906.40     39.59 o 
   4   4   8      306.43      271.88     37.42 o 
   5   4   8     1059.83      906.87     63.02 o 
   6   4   8      380.28      389.55     44.63 o 
   7   4   8      232.01      228.43     29.78 o 
   8   4   8      378.42      403.72     37.47 o 
   9   4   8       81.39       65.74     19.30 o 
  10   4   8      187.73      205.98     30.70 o 
  -5   5   8       39.57       68.69     21.88 o 
  -4   5   8       79.67      107.99     23.89 o 
  -3   5   8       48.14       44.16     16.77 o 
  -2   5   8       54.21       48.98     16.97 o 
  -1   5   8      114.27       84.15     19.04 o 
   0   5   8      251.62      229.52     25.85 o 
   1   5   8      149.35      157.01     21.58 o 
   2   5   8        0.78        2.79      8.83 o 
   3   5   8      144.63      170.28     20.47 o 
   4   5   8      111.32      127.55     28.84 o 
   5   5   8       62.71       56.53     23.37 o 
   6   5   8      111.82      109.43     29.53 o 
   7   5   8        3.53        1.60     14.19 o 
   8   5   8        6.50       -5.66     16.03 o 
   9   5   8        0.24       -1.25     11.58 o 
  10   5   8        3.80        7.51     14.60 o 
  -4   6   8       86.15      110.69     25.45 o 
  -3   6   8      147.32      148.81     33.37 o 
  -2   6   8      107.16      132.00     24.53 o 
  -1   6   8       41.69       41.78     16.25 o 
   0   6   8       23.34       21.62     12.90 o 
   1   6   8      288.70      276.89     27.77 o 
   2   6   8       22.62       17.73     11.12 o 
   3   6   8      667.44      632.56     36.09 o 
   4   6   8      443.62      420.39     45.89 o 
   6   6   8      345.87      318.90     44.91 o 
   7   6   8       71.39       68.95     27.84 o 
   8   6   8       31.67       55.22     25.54 o 
   9   6   8        0.46        3.94     20.07 o 
  -3   7   8        0.17       -5.07     12.54 o 
  -2   7   8       86.99       91.03     22.52 o 
  -1   7   8       15.01       24.46     14.95 o 
   0   7   8       21.38       16.43     12.51 o 
   1   7   8      126.82      134.80     25.02 o 
   2   7   8       37.44       35.34     14.18 o 
   3   7   8       29.56       18.60     12.10 o 
   4   7   8        2.23        9.60     13.50 o 
   5   7   8        0.37        3.59     13.83 o 
   6   7   8        3.64        1.39     14.09 o 
   7   7   8      103.90      101.52     32.09 o 
   8   7   8       48.14       77.72     31.16 o 
   9   7   8       52.92       65.32     30.11 o 
  -2   8   8       30.49       37.73     18.33 o 
  -1   8   8      217.57      229.89     31.05 o 
   0   8   8      452.69      458.87     49.06 o 
   1   8   8      378.67      401.34     34.34 o 
   2   8   8      411.01      414.79     33.38 o 
   3   8   8       69.97       86.99     28.62 o 
   4   8   8      136.54      126.79     32.04 o 
   5   8   8      105.42       78.67     27.24 o 
   6   8   8       54.98       58.35     27.16 o 
   7   8   8        8.88       24.47     21.03 o 
   8   8   8        9.36       26.42     23.39 o 
  -1   9   8        0.21        7.58     14.05 o 
   0   9   8        2.40        8.70     12.91 o 
   1   9   8       21.37       37.94     17.12 o 
   2   9   8        9.26        8.32     12.58 o 
   3   9   8      118.35      135.61     34.02 o 
   4   9   8      133.06      120.37     33.14 o 
   5   9   8       93.17       58.99     27.52 o 
   7   9   8      142.69      161.96     40.49 o 
   0  10   8      106.60      108.43     25.94 o 
   1  10   8      181.47      192.82     29.77 o 
   2  10   8      140.67      140.88     26.30 o 
   3  10   8       52.94       58.34     28.36 o 
   4  10   8      204.32      264.55     46.97 o 
   5  10   8       70.44       95.49     33.31 o 
  -1  -8   9       22.81       27.36     16.95 o 
   0  -8   9        0.93        6.90     20.90 o 
   1  -8   9       82.32       68.54     20.87 o 
   2  -8   9      102.69       92.52     24.10 o 
   3  -8   9       98.37      115.76     26.42 o 
  -3  -7   9       40.70       32.02     25.69 o 
  -2  -7   9       59.23       74.80     32.32 o 
  -1  -7   9       34.76       36.10     17.09 o 
   0  -7   9       18.65       16.67     20.72 o 
   1  -7   9       19.60       46.11     17.39 o 
   2  -7   9       46.99       40.09     17.03 o 
   3  -7   9      117.90      134.26     25.47 o 
   4  -7   9      111.25       86.84     22.86 o 
   5  -7   9      218.52      229.82     32.53 o 
  -4  -6   9        0.38       10.61     21.27 o 
  -3  -6   9       12.99       51.13     27.55 o 
  -2  -6   9       60.82       97.36     32.94 o 
  -1  -6   9       37.29       44.75     16.93 o 
   0  -6   9       33.23       13.31     16.30 o 
   1  -6   9       20.27       18.43     14.05 o 
   2  -6   9       98.53       70.92     19.26 o 
   3  -6   9       69.62       65.28     18.85 o 
   4  -6   9       34.45       14.90     14.17 o 
   5  -6   9      171.99      203.36     29.66 o 
   6  -6   9      123.51      135.87     38.40 o 
  -4  -5   9        0.12       -1.43     19.81 o 
  -3  -5   9       18.66       19.09     19.11 o 
  -2  -5   9      141.97      191.80     38.40 o 
  -1  -5   9      158.18      130.88     34.09 o 
   0  -5   9      557.71      617.26     49.50 o 
   1  -5   9      121.41      132.26     22.08 o 
   2  -5   9        0.62        3.00     10.34 o 
   3  -5   9        5.44        0.84     10.88 o 
   4  -5   9        1.52        2.40     11.08 o 
   5  -5   9        4.73        1.24     12.20 o 
   6  -5   9       19.10       11.37     19.30 o 
   7  -5   9       91.29       95.02     34.53 o 
  -5  -4   9        1.53        8.96     21.38 o 
  -4  -4   9       53.96       60.06     28.29 o 
  -3  -4   9       82.55       53.40     24.28 o 
  -2  -4   9       61.36       63.60     28.36 o 
  -1  -4   9       80.26       77.65     27.17 o 
   0  -4   9      115.93      131.45     32.32 o 
   1  -4   9      314.54      110.33    160.30 o 
   2  -4   9      114.40      113.88     30.25 o 
   3  -4   9       17.21       20.75     12.34 o 
   4  -4   9       11.58        3.06     10.65 o 
   5  -4   9       47.05       56.37     36.69 o 
   6  -4   9       21.93       15.35     12.98 o 
   7  -4   9       32.57       37.81     17.39 o 
   8  -4   9      110.30      129.03     26.84 o 
  -5  -3   9      304.86      315.65     50.82 o 
  -4  -3   9       93.30      129.63     36.07 o 
  -3  -3   9        4.06        6.14     18.95 o 
  -2  -3   9       53.95       93.51     28.95 o 
  -1  -3   9       15.45       -1.32     13.81 o 
   0  -3   9       72.71       75.28     26.49 o 
   1  -3   9       64.41       72.16     15.98 o 
   2  -3   9      233.08      245.11     23.94 o 
   3  -3   9      432.54      452.70     46.28 o 
   4  -3   9      260.19      260.87     20.62 o 
   5  -3   9      189.09      222.93     20.62 o 
   6  -3   9        3.86       11.50     12.23 o 
   7  -3   9       22.07       10.79     13.34 o 
   8  -3   9       10.82       11.13     15.18 o 
  -5  -2   9       46.62       53.11     27.88 o 
  -4  -2   9      229.58      207.09     41.16 o 
  -3  -2   9       33.29       66.85     26.83 o 
  -2  -2   9       23.27       16.41     17.28 o 
  -1  -2   9        2.94        5.19     14.84 o 
   0  -2   9        4.11       19.33     16.68 o 
   1  -2   9        1.37        3.96     13.86 o 
   2  -2   9       13.74        8.02      8.96 o 
   3  -2   9      193.08      235.57     18.30 o 
   4  -2   9       40.90       15.65     11.95 o 
   5  -2   9      516.83      579.72     31.50 o 
   6  -2   9      545.34      526.61     36.25 o 
   7  -2   9      215.24      249.52     29.02 o 
   8  -2   9       53.55       83.27     21.63 o 
   9  -2   9       46.00       55.42     20.65 o 
  -5  -1   9        0.55       -1.57     19.98 o 
  -4  -1   9       13.71       27.09     21.67 o 
  -3  -1   9        0.32       17.25     19.14 o 
  -2  -1   9       28.47       36.68     20.35 o 
  -1  -1   9      244.38      256.47     38.89 o 
   0  -1   9      132.98      109.61     27.21 o 
   1  -1   9       42.10       58.30     22.67 o 
   2  -1   9        4.57        6.62      8.45 o 
   3  -1   9       63.34       58.27     14.43 o 
   4  -1   9        1.26       -0.18      6.65 o 
   5  -1   9       31.09       17.79     27.56 o 
   6  -1   9      126.35      129.48     20.98 o 
   7  -1   9      370.85      403.61     33.46 o 
   8  -1   9      103.00       94.75     22.08 o 
   9  -1   9       40.53       43.52     18.55 o 
  -5   0   9        6.98       18.82     22.94 o 
  -4   0   9        4.12       10.23     18.21 o 
  -3   0   9       20.65       -0.07     16.08 o 
  -2   0   9        4.23        4.21     14.55 o 
  -1   0   9        6.23       -1.12     14.48 o 
   0   0   9      384.01      437.22     45.97 o 
   1   0   9      146.24      131.12     18.21 o 
   2   0   9      407.10      430.95     36.01 o 
   3   0   9       19.11       25.44     11.03 o 
   4   0   9       14.92       19.51     10.82 o 
   5   0   9       19.13       18.51     11.46 o 
   6   0   9      210.37      133.53    103.21 o 
   7   0   9      323.15      328.46     31.00 o 
   8   0   9       52.09       65.49     19.40 o 
   9   0   9      126.98      141.76     26.40 o 
  -5   1   9       13.77       12.33     22.36 o 
  -4   1   9        0.57       -7.88     17.28 o 
  -3   1   9       84.08       31.39     22.22 o 
  -2   1   9       52.99       30.05     20.28 o 
  -1   1   9      102.58       88.39     18.82 o 
   0   1   9        1.56        8.41      9.28 o 
   1   1   9       67.08       80.19     15.80 o 
   2   1   9       97.20      104.17     25.26 o 
   3   1   9       70.65       80.91     15.69 o 
   4   1   9        3.19        4.22      8.90 o 
   5   1   9        4.40        7.17     14.45 o 
   6   1   9        0.44       -1.39      8.54 o 
   7   1   9        0.54        9.38     10.74 o 
   8   1   9      161.47      163.68     43.08 o 
   9   1   9        7.11        7.67     13.29 o 
  -5   2   9       50.62       75.69     32.26 o 
  -4   2   9      119.26      139.57     36.62 o 
  -3   2   9      120.14       89.35     31.04 o 
  -2   2   9        0.76        7.64     11.30 o 
  -1   2   9       29.44       29.60     12.89 o 
   0   2   9       10.97        8.41      9.83 o 
   1   2   9      236.00      252.05     24.09 o 
   2   2   9      484.35      490.07     31.20 o 
   3   2   9      976.17     1083.67     61.23 o 
   4   2   9      322.64      349.13     25.98 o 
   5   2   9      408.17      444.02     45.82 o 
   6   2   9      357.07      341.75     42.67 o 
   7   2   9        1.79       -3.46      8.63 o 
   8   2   9       15.12       14.27     12.54 o 
   9   2   9        2.02        2.10     12.15 o 
  -5   3   9       30.99       44.03     29.46 o 
  -4   3   9      171.64      194.79     42.65 o 
  -3   3   9      159.64      150.79     32.12 o 
  -2   3   9       33.42       39.99     15.31 o 
  -1   3   9       12.58       10.63     12.02 o 
   0   3   9        0.27       -4.25      8.47 o 
   1   3   9      152.20      130.84     19.66 o 
   2   3   9        0.53       -2.63      8.14 o 
   3   3   9       57.28       58.20     21.21 o 
   4   3   9        3.84       10.66     14.07 o 
   5   3   9        4.07       15.55     15.41 o 
   6   3   9       63.11       80.42     27.00 o 
   7   3   9      141.81      115.40     31.59 o 
   8   3   9       48.11       54.42     24.70 o 
   9   3   9       13.51       15.29     14.02 o 
  -4   4   9       49.34       79.53     22.29 o 
  -3   4   9      223.14      254.32     30.86 o 
  -2   4   9      261.78      304.71     31.89 o 
  -1   4   9      361.08      414.48     33.70 o 
   0   4   9      419.27      399.23     31.57 o 
   1   4   9     1103.88     1069.98     47.82 o 
   2   4   9        4.31        4.99      8.97 o 
   3   4   9      124.11      107.73     18.24 o 
   4   4   9        0.61       -0.65     12.56 o 
   5   4   9       10.94        1.03     13.26 o 
   6   4   9       37.15       22.74     18.35 o 
   7   4   9      249.94      236.55     40.76 o 
   8   4   9      201.20      224.84     42.84 o 
   9   4   9       82.37       56.55     29.65 o 
  -4   5   9        0.11       -0.24     14.73 o 
  -3   5   9        8.60        0.77     12.13 o 
  -2   5   9       23.36       31.25     15.91 o 
  -1   5   9       59.86       61.25     18.50 o 
   0   5   9        3.10        0.05     10.12 o 
   1   5   9       71.17       71.93     17.47 o 
   2   5   9        6.93       -3.84      9.52 o 
   3   5   9       31.53       18.88     12.12 o 
   4   5   9        1.48        5.68     12.28 o 
   5   5   9       86.76      100.25     29.10 o 
   6   5   9        7.89        5.42     14.17 o 
   7   5   9        1.02        7.34     16.06 o 
   8   5   9       42.69       42.98     25.92 o 
   9   5   9       62.09       92.44     33.43 o 
  -3   6   9       73.29       58.53     20.77 o 
  -2   6   9        5.66        8.18     12.83 o 
  -1   6   9        2.31        3.25     12.22 o 
   0   6   9        5.47       12.63     13.57 o 
   1   6   9        4.46        5.50     10.86 o 
   2   6   9       99.20       83.74     18.65 o 
   3   6   9      124.39      121.21     20.74 o 
   4   6   9      326.49      267.54     40.95 o 
   6   6   9       32.14       18.11     18.54 o 
   7   6   9        1.39       -6.28     15.01 o 
   8   6   9        3.65       10.65     20.02 o 
   9   6   9        7.65        8.17     22.12 o 
  -2   7   9        0.81       -5.30     13.31 o 
  -1   7   9        0.25       -3.07     12.63 o 
   0   7   9        2.26       -1.02     11.80 o 
   1   7   9        5.85       20.19     13.73 o 
   2   7   9       78.12       66.92     18.60 o 
   3   7   9      125.42      166.21     35.17 o 
   4   7   9      137.32      173.05     35.65 o 
   5   7   9       83.60      100.96     31.08 o 
   6   7   9       87.22       88.30     30.36 o 
   7   7   9       84.91       84.74     31.35 o 
   8   7   9      169.49      146.52     39.32 o 
  -1   8   9       82.40       69.64     22.23 o 
   0   8   9       34.85       46.58     18.92 o 
   1   8   9       57.71       57.21     26.75 o 
   2   8   9        3.60       -1.32     10.61 o 
   3   8   9       27.19       23.32     21.15 o 
   4   8   9      148.43      139.17     34.93 o 
   5   8   9       21.06       17.35     20.48 o 
   6   8   9       43.75       48.47     26.35 o 
   7   8   9        7.77        8.36     20.45 o 
   8   8   9       24.74       -8.65     19.54 o 
   0   9   9       79.85       91.85     25.26 o 
   1   9   9       62.17       42.01     18.28 o 
   2   9   9       56.00       81.19     21.95 o 
   3   9   9      173.29      145.78     38.44 o 
   4   9   9      214.46      192.99     41.02 o 
   5   9   9      212.63      173.41     40.54 o 
   7   9   9      228.53      256.69     49.10 o 
   2  10   9        6.34        0.50     19.80 o 
   3  10   9        0.37        6.74     19.33 o 
   4  10   9       13.67       20.67     20.97 o 
   5  10   9        7.42       -6.45     18.25 o 
   0  -7  10      127.55      132.98     26.42 o 
   1  -7  10       78.00      119.43     25.27 o 
   2  -7  10       23.82       37.90     18.26 o 
   3  -7  10       13.72       16.75     15.20 o 
  -2  -6  10       15.47        9.70     21.52 o 
  -1  -6  10        7.85        2.12     18.69 o 
   0  -6  10        2.06        5.76     17.83 o 
   1  -6  10      338.42      308.40     33.65 o 
   2  -6  10      147.43      158.02     26.35 o 
   3  -6  10      177.95      169.96     27.31 o 
   4  -6  10       80.37       67.52     21.58 o 
   5  -6  10       37.19       26.06     18.06 o 
  -3  -5  10        1.60        6.78     17.75 o 
  -2  -5  10        8.37       10.16     20.57 o 
  -1  -5  10        1.55        1.26     16.32 o 
   0  -5  10        1.52       -0.60     17.82 o 
   1  -5  10        1.10        0.14     18.80 o 
   2  -5  10       30.33       37.75     15.83 o 
   3  -5  10       61.18       70.44     19.67 o 
   4  -5  10        9.85       16.36     14.64 o 
   5  -5  10       22.03       30.46     16.35 o 
   6  -5  10        5.59        3.99     19.62 o 
  -3  -4  10       15.85       29.05     24.71 o 
  -2  -4  10       56.14       63.07     28.07 o 
  -1  -4  10       62.72       87.47     30.80 o 
   0  -4  10        1.38       -1.12     15.87 o 
   1  -4  10       41.53       73.97     28.95 o 
   2  -4  10       23.06       20.66     19.28 o 
   3  -4  10      178.25      210.12     28.27 o 
   4  -4  10      126.32      139.85     23.51 o 
   5  -4  10      439.41      532.00     39.31 o 
   6  -4  10      191.34      206.18     40.18 o 
   7  -4  10       96.97       68.23     31.16 o 
  -4  -3  10       44.08       47.09     29.03 o 
  -3  -3  10       48.34       43.80     25.95 o 
  -2  -3  10      152.93      155.80     37.96 o 
  -1  -3  10      185.13      137.86     34.84 o 
   0  -3  10       58.08       77.74     29.53 o 
   1  -3  10        2.32       -6.86     13.83 o 
   2  -3  10       18.07       20.40     18.71 o 
   3  -3  10       76.64       74.85     27.67 o 
   4  -3  10       88.88       79.33     18.27 o 
   5  -3  10       65.28       74.71     18.73 o 
   6  -3  10      101.07      108.96     21.56 o 
   7  -3  10      130.24      133.67     24.98 o 
  -4  -2  10        6.09      -16.70     16.70 o 
  -3  -2  10       13.95       12.11     19.59 o 
  -2  -2  10      140.46      204.03     40.54 o 
  -1  -2  10      199.62      171.49     36.84 o 
   0  -2  10      443.95      424.60     49.89 o 
   1  -2  10      249.64      283.09     42.22 o 
   2  -2  10      217.73      216.70     36.56 o 
   3  -2  10       37.40       77.60     25.87 o 
   4  -2  10       82.27       83.89     26.43 o 
   5  -2  10       44.37       16.58     23.26 o 
   6  -2  10       64.31       65.57     18.12 o 
   7  -2  10      135.70      152.25     25.19 o 
   8  -2  10      164.31      169.82     27.61 o 
  -4  -1  10        0.97       -2.87     18.71 o 
  -3  -1  10       16.52       23.44     22.51 o 
  -2  -1  10       59.46       67.92     27.66 o 
  -1  -1  10       37.32       37.01     22.05 o 
   0  -1  10      153.36      120.22     31.01 o 
   1  -1  10      137.28      123.02     30.49 o 
   2  -1  10       90.61       94.28     27.17 o 
   3  -1  10      205.69      217.60     23.91 o 
   4  -1  10       30.42       47.08     14.83 o 
   5  -1  10       19.46       13.95     16.42 o 
   6  -1  10        2.97        6.59     10.64 o 
   7  -1  10        0.57        4.56     11.58 o 
   8  -1  10       85.25      116.06     24.41 o 
  -4   0  10       71.75       86.39     33.50 o 
  -3   0  10       15.18       31.90     23.20 o 
  -2   0  10        0.23       -4.97     15.31 o 
  -1   0  10       79.54       74.80     27.84 o 
   0   0  10        9.19        2.79     16.56 o 
   1   0  10        2.36       -3.94     14.00 o 
   2   0  10       29.93       28.14     12.32 o 
   3   0  10      100.37      122.33     19.43 o 
   4   0  10       47.95       54.13     15.48 o 
   5   0  10      122.62      164.69     32.87 o 
   6   0  10      175.10      161.77     34.36 o 
   7   0  10       87.74       72.96     28.76 o 
   8   0  10       11.42       16.61     14.33 o 
   9   0  10        0.28       11.17     15.36 o 
  -4   1  10        1.72        9.32     20.81 o 
  -3   1  10        0.82       11.82     20.28 o 
  -2   1  10        1.26       -5.00     14.33 o 
  -1   1  10        0.27        6.98     18.47 o 
   0   1  10        1.77      -13.16     13.16 o 
   1   1  10       15.81        9.76     10.62 o 
   2   1  10       75.07       50.53     21.50 o 
   3   1  10       41.52       58.48     15.59 o 
   4   1  10       36.34       28.91     13.76 o 
   5   1  10      128.99      148.70     31.82 o 
   6   1  10      239.31      249.17     40.59 o 
   7   1  10      485.23      470.21     53.47 o 
   8   1  10        6.69       -6.19     16.60 o 
   9   1  10       61.16       54.48     19.68 o 
  -4   2  10        8.15       10.34     20.86 o 
  -3   2  10        8.64       29.60     24.58 o 
  -2   2  10        8.84       41.78     23.85 o 
  -1   2  10       69.13       97.77     30.68 o 
   0   2  10       95.80      114.05     19.99 o 
   1   2  10      138.99      139.63     33.13 o 
   2   2  10        2.20       -8.76      8.76 o 
   3   2  10       10.55        9.85     10.52 o 
   4   2  10      149.93      129.59     29.86 o 
   5   2  10       85.34      109.50     28.12 o 
   6   2  10      184.85      243.41     41.33 o 
   7   2  10       57.39       43.93     25.06 o 
   8   2  10       24.57       64.44     28.05 o 
   9   2  10       11.64       48.74     25.52 o 
  -3   3  10       27.69       14.07     21.29 o 
  -2   3  10       11.20       -3.78     16.98 o 
  -1   3  10        6.68       11.01     11.77 o 
   0   3  10        9.57       16.44     12.38 o 
   1   3  10      261.23      285.68     28.68 o 
   2   3  10       88.26       86.98     18.16 o 
   3   3  10       89.90       87.34     17.96 o 
   4   3  10       47.32       80.46     25.69 o 
   5   3  10       53.18       52.90     23.79 o 
   6   3  10      229.69      223.91     39.75 o 
   7   3  10      421.10      441.32     52.63 o 
   8   3  10      271.27      272.53     47.11 o 
   9   3  10      171.15      186.43     43.05 o 
  -3   4  10        1.97        0.22     12.47 o 
  -2   4  10        8.84       12.22     14.48 o 
  -1   4  10       23.91       30.12     15.70 o 
   0   4  10      370.96      368.07     32.80 o 
   1   4  10      193.66      229.30     27.02 o 
   2   4  10      348.28      329.78     29.84 o 
   3   4  10       29.84       24.97     13.29 o 
   5   4  10        1.01       -0.53     13.24 o 
   6   4  10        1.65        5.42     15.99 o 
   7   4  10       15.79       19.26     19.90 o 
   8   4  10        8.48       -2.67     18.09 o 
   9   4  10        3.42        0.88     19.31 o 
  -3   5  10       60.55       36.80     21.79 o 
  -2   5  10        0.34       15.56     15.70 o 
  -1   5  10        3.86       10.08     12.94 o 
   0   5  10        6.46       -3.41     10.83 o 
   1   5  10       14.50       15.48     12.75 o 
   2   5  10       97.81      142.61     28.60 o 
   3   5  10       41.65       45.58     15.83 o 
   4   5  10       97.61      102.80     29.93 o 
   5   5  10      167.22      195.55     38.37 o 
   6   5  10      142.81      179.76     38.51 o 
   7   5  10       25.56       11.01     17.66 o 
   8   5  10        9.12       11.51     21.19 o 
  -2   6  10       33.07       29.38     18.31 o 
  -1   6  10        5.84        6.50     14.67 o 
   0   6  10        4.45        1.39     12.46 o 
   1   6  10       12.70       11.02     12.89 o 
   2   6  10       53.27       39.10     16.42 o 
   3   6  10        0.62      -11.88     11.88 o 
   4   6  10        0.46        3.18     15.31 o 
   6   6  10       12.48       22.82     18.82 o 
   7   6  10        1.75        3.65     18.23 o 
   8   6  10       11.57       10.56     20.60 o 
  -1   7  10       11.38       21.39     17.66 o 
   0   7  10       49.43       51.67     19.36 o 
   1   7  10      259.59      238.17     72.03 o 
   2   7  10       46.25       52.24     18.56 o 
   3   7  10       10.22        8.17     17.08 o 
   4   7  10        0.49        2.22     15.81 o 
   5   7  10        1.31        4.02     17.01 o 
   6   7  10        5.32       27.41     23.05 o 
   7   7  10       85.05      115.88     36.56 o 
   0   8  10        0.41       16.26     15.56 o 
   1   8  10        4.93        6.74     14.68 o 
   2   8  10       11.14        0.87     13.25 o 
   3   8  10        1.14        9.61     16.79 o 
   4   8  10        1.35       -6.16     15.67 o 
   5   8  10        8.03       17.27     21.72 o 
   6   8  10       22.77       -0.76     19.07 o 
   7   8  10        9.10       16.46     22.20 o 
   2   9  10      180.60      252.36     48.41 o 
   3   9  10      148.06      128.44     37.77 o 
   4   9  10      147.05      170.95     42.19 o 
  -1  -5  11       95.30      142.34     41.26 o 
   0  -5  11       71.93       92.43     33.18 o 
   1  -5  11        0.27      -12.23     18.42 o 
   2  -5  11        0.24        3.90     22.34 o 
   3  -5  11       40.50       21.62     23.48 o 
   4  -5  11       32.71       26.88     25.40 o 
  -2  -4  11       23.48       36.94     27.14 o 
  -1  -4  11       41.62       65.35     29.79 o 
   0  -4  11      169.19      195.72     42.10 o 
   1  -4  11      280.15      258.13     46.20 o 
   2  -4  11       70.84       65.56     29.41 o 
   3  -4  11       54.45       58.61     28.79 o 
   4  -4  11       41.84       39.30     25.82 o 
   5  -4  11        1.63       15.34     22.17 o 
  -2  -3  11        6.64       18.90     21.40 o 
  -1  -3  11        0.18       -1.57     17.46 o 
   0  -3  11        0.68        5.85     17.63 o 
   1  -3  11       48.83       51.29     27.41 o 
   2  -3  11      230.40      217.51     40.92 o 
   3  -3  11      237.98      243.02     43.36 o 
   4  -3  11       84.57      117.57     33.40 o 
  -3  -2  11       28.96       29.63     27.12 o 
  -2  -2  11        1.04        1.89     19.98 o 
  -1  -2  11       28.75       37.56     24.83 o 
   0  -2  11        1.65        0.43     19.04 o 
   1  -2  11       47.83       60.80     27.02 o 
   2  -2  11       58.24       52.40     25.83 o 
   3  -2  11      305.29      296.06     44.73 o 
   4  -2  11      159.42      198.76     38.34 o 
   7  -2  11        0.33       -6.33     17.87 o 
  -3  -1  11       52.42       39.04     27.57 o 
  -2  -1  11       61.05       56.89     29.70 o 
  -1  -1  11       68.43       91.31     33.35 o 
   0  -1  11       17.42        2.56     18.09 o 
   1  -1  11       17.17       17.87     19.59 o 
   2  -1  11        7.52        3.51     16.12 o 
   3  -1  11      144.64      148.94     33.57 o 
   4  -1  11      114.52      105.67     29.96 o 
   5  -1  11      143.56      143.45     32.94 o 
   6  -1  11      225.86      260.82     42.82 o 
   7  -1  11      254.79      243.76     45.32 o 
  -3   0  11       28.73       15.84     23.68 o 
  -2   0  11       75.77       71.00     29.79 o 
  -1   0  11      153.71      135.10     36.41 o 
   0   0  11       41.81       38.92     24.71 o 
   1   0  11       36.13       77.26     27.98 o 
   2   0  11        1.63        1.67     16.79 o 
   3   0  11       12.49        7.10     17.44 o 
   4   0  11       19.37       20.43     13.06 o 
   5   0  11        4.36       -8.70     13.90 o 
   6   0  11        6.25       12.66     19.30 o 
   7   0  11       57.26       52.92     27.17 o 
   8   0  11       62.28       86.37     32.47 o 
  -3   1  11        2.63        9.46     22.67 o 
  -2   1  11       35.74       28.84     24.63 o 
  -1   1  11       62.21       66.61     28.57 o 
   0   1  11      116.77      154.74     36.12 o 
   1   1  11      150.84      215.31     39.54 o 
   2   1  11      108.12       28.77     33.86 o 
   3   1  11      162.11      190.86     24.53 o 
   4   1  11       68.64       90.93     27.72 o 
   5   1  11       44.06       38.06     23.46 o 
   6   1  11       57.41       72.89     28.67 o 
   7   1  11       79.85      112.57     32.99 o 
   8   1  11       52.80       63.22     29.82 o 
  -2   2  11        7.59        2.46     20.74 o 
  -1   2  11       22.48       28.27     22.53 o 
   0   2  11        3.95       14.48     20.71 o 
   1   2  11        3.89       -0.92     10.28 o 
   2   2  11       26.28       44.84     16.70 o 
   3   2  11       17.16       15.33     12.31 o 
   4   2  11      144.34      169.70     35.27 o 
   5   2  11       42.46       60.52     25.35 o 
   6   2  11        1.50       -4.18     15.82 o 
   7   2  11       15.20       20.71     20.66 o 
   8   2  11       26.77       28.81     23.18 o 
  -2   3  11        1.92       -1.70     17.04 o 
  -1   3  11       33.17       35.19     24.68 o 
   0   3  11       49.02       57.93     18.30 o 
   1   3  11       25.87       20.89     14.23 o 
   2   3  11       93.34      109.90     20.82 o 
   3   3  11      114.98      114.42     30.24 o 
   4   3  11      135.54      194.10     37.30 o 
   5   3  11      221.14      268.45     44.01 o 
   6   3  11      236.36      242.38     43.94 o 
   7   3  11      153.46      204.35     42.50 o 
   8   3  11       81.61       90.36     34.69 o 
  -2   4  11        0.49      -14.83     16.63 o 
  -1   4  11        7.55        7.43     14.37 o 
   0   4  11       80.16       67.53     19.97 o 
   1   4  11        8.36        4.06     12.20 o 
   2   4  11        8.85       -2.58     10.75 o 
   3   4  11       12.11       11.80     13.05 o 
   4   4  11       43.65       57.99     26.11 o 
   5   4  11        6.14        9.01     17.83 o 
   6   4  11      102.81       95.37     33.18 o 
   7   4  11       48.53       85.96     31.32 o 
   8   4  11       45.51       27.71     25.56 o 
  -1   5  11        7.03       22.71     16.11 o 
   0   5  11        7.73       15.04     14.58 o 
   1   5  11      144.61      129.92     30.01 o 
   2   5  11        4.70        7.44     12.94 o 
   3   5  11       12.07        6.33     16.79 o 
   4   5  11      131.86      107.61     31.59 o 
   5   5  11      229.23      281.77     46.26 o 
   6   5  11      116.15      128.01     36.08 o 
   7   5  11       97.74      154.50     40.16 o 
   0   6  11        7.00       25.05     16.67 o 
   1   6  11        1.96       -5.07     12.57 o 
   2   6  11       79.97      108.57     23.91 o 
   3   6  11        1.81        6.43     17.56 o 
   4   6  11       26.75       31.49     21.96 o 
   5   6  11       12.80       -4.66     15.79 o 
   6   6  11       19.29       47.07     27.26 o 
   7   6  11       49.81       22.96     25.45 o 
   1   7  11      129.45      139.58     27.25 o 
   2   7  11       69.26      103.05     24.00 o 
   3   7  11        9.15       10.44     19.37 o 
   4   7  11       26.10       29.79     23.44 o 
   6   7  11        3.66        4.11     20.00 o 
   3   8  11        0.23        6.38     20.90 o 
   4   8  11       13.18        9.03     19.97 o 
   2  -4  12        0.18       10.28     22.68 o 
   0  -3  12        0.15        7.07     21.27 o 
   1  -3  12        1.43       -4.02     18.90 o 
   2  -3  12        2.31        3.90     20.52 o 
   3  -3  12        0.42       -4.68     19.26 o 
   4  -3  12       41.70      101.27     34.90 o 
  -1  -2  12       94.84      102.92     35.17 o 
   0  -2  12      140.98      173.07     42.22 o 
   1  -2  12       49.69       52.42     26.88 o 
   2  -2  12       14.13        2.32     19.54 o 
   3  -2  12        1.92       17.15     22.13 o 
   4  -2  12        4.04       18.16     23.39 o 
  -1  -1  12       19.55       32.01     25.99 o 
   0  -1  12       97.20      102.47     36.67 o 
   1  -1  12      182.20      195.34     42.45 o 
   2  -1  12      140.60      204.54     41.76 o 
   3  -1  12       33.42       42.14     25.78 o 
   4  -1  12        7.23       30.89     23.20 o 
  -1   0  12        0.98       -3.16     19.18 o 
   0   0  12        1.60       11.66     22.89 o 
   1   0  12       15.43       25.63     23.99 o 
   2   0  12       73.75       94.85     32.71 o 
   3   0  12       84.28       70.58     27.74 o 
   5   0  12        5.68       -4.06     16.82 o 
   6   0  12        1.33       10.22     19.97 o 
  -1   1  12        8.25        6.78     23.05 o 
   0   1  12       16.15       13.69     22.34 o 
   1   1  12        3.26        0.05     19.18 o 
   2   1  12       95.48      107.61     33.90 o 
   3   1  12      158.21      115.88     32.75 o 
   4   1  12      202.46      197.10     38.73 o 
   5   1  12      210.09      168.98     37.54 o 
   6   1  12      174.18      157.71     38.95 o 
   7   1  12        7.56       21.60     24.77 o 
  -1   2  12        7.45       19.83     24.34 o 
   0   2  12        1.16       18.52     22.96 o 
   1   2  12        3.82       -5.85     18.01 o 
   2   2  12       27.30       30.87     23.06 o 
   3   2  12       43.95       49.82     17.99 o 
   4   2  12       75.74       65.08     27.29 o 
   5   2  12       40.49       22.70     21.77 o 
   6   2  12       86.04      111.46     34.00 o 
   7   2  12      200.77      244.74     46.25 o 
   0   3  12       97.15       76.88     32.73 o 
   1   3  12      269.89      234.19     43.70 o 
   2   3  12       81.18       52.83     18.24 o 
   3   3  12       35.69       12.21     21.03 o 
   4   3  12       40.70       36.19     23.49 o 
   5   3  12       12.13        1.34     17.41 o 
   6   3  12       18.00       13.31     22.81 o 
   7   3  12       50.48       60.88     29.53 o 
   0   4  12       18.60       13.38     15.55 o 
   1   4  12        4.43        7.76     14.72 o 
   2   4  12      128.31      144.70     25.87 o 
   3   4  12        7.97        8.91     20.09 o 
   4   4  12       45.08       51.58     26.30 o 
   5   4  12       16.85       15.00     21.26 o 
   6   4  12        0.77       -1.81     18.47 o 
   1   5  12        4.56        6.71     13.99 o 
   2   5  12        0.28        0.75     13.71 o 
   3   5  12        2.98        4.27     18.88 o 
   5   5  12       67.64       58.39     30.11 o 
   6   5  12        6.24       16.36     21.55 o 
   2   6  12       24.60       35.45     18.70 o 
   3   6  12       24.98       22.77     22.74 o 
   4   6  12       49.55       57.67     29.82 o 
   5   6  12       63.84       88.38     35.00 o 
   2   0  13       12.30        2.15     22.75 o 
   3   0  13        0.60        6.62     20.55 o 
   2   1  13        3.99        6.45     21.70 o 
   3   1  13        8.05       -0.10     19.95 o 
   2   2  13      130.76      148.05     39.23 o 
   4   2  13       23.55       30.75     25.14 o 
   3   3  13       67.93       84.82     31.75 o 
   4   3  13       73.28      104.98     34.57 o 
                                                 
